# Supplementary material for: Shade signals alter the expression of circadian clock genes in newly‐formed bioenergy sorghum internodes
Source: Plant Direct. 2020 Jun 25;4(6):e00235. doi: 10.1002/pld3.235 (PMC7315773; doi:10.1002/pld3.235)
Supplement: Supplementary file 2 — Table S2 [file PLD3-4-e00235-s002.xlsx]

## Sheet: C1C18DEG
Supplemental Table 2. Differentially expressed genes between the youngest newl-formed sub-apical internodes of bioenergy sorghum R.07020 genotype control plants harvested at 60 days after planting (DAP) and harvested at 70 DAP. The plants were grown under similar condition at low planting density in growth chambers at different times.
Feature ID	FC (70DAP/60DAP)	FDR (70DAP/60DAP)	RPKM-60DAP1	RPKMC-70DAP	Arabidopsis locus	Gene name	Description
Sobic.001G087600.2	3.37575	0.000603558	3.0759	10.4211	AT5G51230	CYTOKININ RESISTANT 1 (CYR1), EMBRYONIC FLOWER 2 (EMF2), VEF2	Polycomb group protein with zinc finger domain involved in negative regulation of reproductive development.
Sobic.001G133900.2	-3.00064	0.00620738	5.04142	1.70122	AT5G62680	GLUCOSINOLATE TRANSPORTER-2 (GTR2)	Encodes a high-affinity, proton-dependent glucosinolate-specific transporter that is crucial for the transport of both methionine- and tryptophan-derived glucosinolates to seeds.
Sobic.001G449600.1	8.79172	1.1594e-05	3.33027	29.2796	AT2G16060	HEMOGLOBIN 1 (HB1), PHYTOGLOBIN 1 (PGB1)	Encodes a class 1 nonsymbiotic hemoglobin induced by low oxygen levels with very high oxygen affinity. It is not likely to be a hemoglobin transporter because of its extremely high affinity for oxygen. Overexpression impairs cold stress-induced nitric oxide (NO) production.
Sobic.002G018400.1	5.23175	0.0066101	11.8562	62.3846	AT3G50140	Transmembrane protein, putative (DUF247)	Plant protein of unknown function
Sobic.002G386000.1	3.62419	0.0048318	1.9911	7.26992	AT3G19950	RING/U-box superfamily protein	Zinc finger, C3HC4 type domain containing protein, expressed
Sobic.003G093400.1	-3.26434	0.0080194	8.88984	2.75322	AT1G71110	Transmembrane protein	Expressed protein
Sobic.003G117000.1	2.41496	0.0080194	13.1131	31.9801	AT4G15910	DROUGHT-INDUCED 21	late embryogenesis abundant protein, putative, expressed
Sobic.003G139100.1	2.11377	6.39883e-05	90.0241	190.692	unknown	unknown	unknown
Sobic.003G356000.1	2.34106	0.00542399	21.7044	51.2466	AT3G55610	DELTA 1-PYRROLINE-5-CARBOXYLATE SYNTHASE 2, P5CS2	Amino acid kinase, putative, expressed
Sobic.003G416800.1	-2.98105	0.00863552	21.6714	7.53522	AT3G05410	Photosystem II reaction center PsbP family protein	lumenal PsbP, putative, expressed
Sobic.004G309300.1	4.77823	0.00141747	2.05119	9.79765	AT2G15620	nitrite reductase 1	ferredoxin--nitrite reductase, putative, expressed
Sobic.004G311000.1	-4.21417	0.000603558	16.026	3.76302	AT1G21890	nodulin MtN21-like transporter family protein	integral membrane protein DUF6 containing protein, expressed
Sobic.005G093400.1	2.83854	0.00658807	5.88045	16.8172	unknown	unknown	expressed protein
Sobic.006G177800.1	258.489	1.1594e-05	0.0603808	16.467	AT1G76140	Prolyl oligopeptidase family protein	Putative Prolyl Oligopeptidase homologue, expressed
Sobic.006G179500.3	-4.67384	0.00013858	3.77735	0.842131	AT2G17220	KINASE 3	Encodes a putative serine/threonine-specific protein kinase kin3. Protein is N-myristoylated
Sobic.006G208050.1	3.79804	0.00209669	0.65245	2.55704	unknown	unknown	unknown
Sobic.006G227500.1	6.80753	0.00404384	1.09361	7.5223	unknown	unknown	unknown
Sobic.007G038600.1	2.65493	0.000220549	21.8763	58.1499	AT1G63940	MONODEHYDROASCORBATE REDUCTASE 6 (MDAR6)	oxidation-reduction process, response to cadmium ion, response to cold
Sobic.007G075700.1	3.41301	0.00133106	7.34683	24.9606	AT4G19690	IRON-REGULATED TRANSPORTER 1 (IRT1)	encodes Fe2+ transporter protein
Sobic.008G035300.1	-2.31038	0.00863552	5.00718	2.22864	AT2G27770	DUF868 family protein (DUF868)	expressed protein
Sobic.010G031900.1	4.35186	0.000603558	3.08178	13.5799	AT5G25940	early nodulin-like protein	integral component of membrane, mitochondrion
Sobic.010G171300.2	3.29845	0.00863552	4.59856	15.1832	AT1G10970	ZINC TRANSPORTER 4 PRECURSOR (ZIP4)	induced in response to zinc deficiency in the root and shoot
Sobic.010G258100.1	-4.77217	0.00542399	2.9282	0.749629	AT3G02790	zinc finger (C2H2 type) family protein	expressed protein
