# Supplementary material for: Shade signals alter the expression of circadian clock genes in newly‐formed bioenergy sorghum internodes
Source: Plant Direct. 2020 Jun 25;4(6):e00235. doi: 10.1002/pld3.235 (PMC7315773; doi:10.1002/pld3.235)
Supplement: Supplementary file 3 — Table S3 [file PLD3-4-e00235-s003.xlsx]

## Sheet: Sheet1
Supplemental Table 3. Differentially expressed transcripst in the youngest newly-formed sub-apical internodes of shade treated bioenergy sorghum R.07020 plants relative to control plants. Plants were grown at low plant density until 60 DAP. A set of potted plants were crowded (shade) and Internode samples from control and shade treated plants were harvested at 10 days after the start of shade tre…							Control	Shade
BinCode	MapMan Bin Name	Sorghum Transcript ID	type	description	Fold change (Shade/Contol)	FDR (Shade/Contol)	Mean RPKM	Mean RPKM
1.1.1.2	PS.lightreaction.photosystem II.PSII polypeptide subunits	Sobic.001G415400.3	Transcript	(at2g39470 : 201.0) PsbP-like protein 2 (PPL2); FUNCTIONS IN: calcium ion binding; INVOLVED IN: photosynthesis; LOCATED IN: chloroplast thylakoid membrane, chloroplast thylakoid lumen, chloroplast photosystem II, chloroplast, oxygen evolving complex; EXPRESSED IN: 21 plant structures; EXPRESSED DURING: 13 growth stages; CONTAINS InterPro DOMAIN/s: Photosystem II oxygen evolving complex protein Ps…	3.30439	0.00286986	0.76806	2.62001
1.1.1.2	PS.lightreaction.photosystem II.PSII polypeptide subunits	Sobic.001G415400.1	Transcript	(at2g39470 : 215.0) PsbP-like protein 2 (PPL2); FUNCTIONS IN: calcium ion binding; INVOLVED IN: photosynthesis; LOCATED IN: chloroplast thylakoid membrane, chloroplast thylakoid lumen, chloroplast photosystem II, chloroplast, oxygen evolving complex; EXPRESSED IN: 21 plant structures; EXPRESSED DURING: 13 growth stages; CONTAINS InterPro DOMAIN/s: Photosystem II oxygen evolving complex protein Ps…	4.17812	0.00719626	0.763899	3.00976
1.3.8	PS.calvin cycle.transketolase	Sobic.009G062800.1	Transcript	(at3g60750 : 1156.0) Transketolase; FUNCTIONS IN: catalytic activity, transketolase activity; EXPRESSED IN: 24 plant structures; EXPRESSED DURING: 16 growth stages; CONTAINS InterPro DOMAIN/s: Transketolase, N-terminal (InterPro:IPR005474), Transketolase, C-terminal (InterPro:IPR005476), Transketolase, C-terminal/Pyruvate-ferredoxin oxidoreductase, domain II (InterPro:IPR009014), Transketolase-li…	7.28468	0.000440378	0.613128	4.41915
2.1.2.2	major CHO metabolism.synthesis.starch.starch synthase	Sobic.002G116000.1	Transcript	(at1g32900 : 771.0) UDP-Glycosyltransferase superfamily protein; FUNCTIONS IN: protein binding, transferase activity, transferring glycosyl groups; INVOLVED IN: biosynthetic process, glucan biosynthetic process; LOCATED IN: chloroplast; EXPRESSED IN: 21 plant structures; EXPRESSED DURING: 13 growth stages; CONTAINS InterPro DOMAIN/s: Glycogen/starch synthases, ADP-glucose type (InterPro:IPR011835…	-6.62817	1.27576e-05	216.427	31.5609
2.2.1.5	major CHO metabolism.degradation.sucrose.Susy	Sobic.001G378300.1	Transcript	(at4g02280 : 1352.0) Encodes a protein with sucrose synthase activity (SUS3). It appears to be important for sucrose metabolism in developing seeds, especially during the late maturation phase, about 18 days after flowering.; sucrose synthase 3 (SUS3); CONTAINS InterPro DOMAIN/s: Sucrose synthase, plant/cyanobacteria (InterPro:IPR012820), Sucrose synthase (InterPro:IPR000368), Glycosyl transferas…	-2.20826	0.00105102	14.3442	6.22664
2.2.2.1.2	major CHO metabolism.degradation.starch.starch cleavage.beta amylase	Sobic.001G372100.1	Transcript	(at5g18670 : 326.0) putative beta-amylase BMY3 (BMY3); beta-amylase 3 (BMY3); FUNCTIONS IN: cation binding, beta-amylase activity, catalytic activity; INVOLVED IN: cellulose biosynthetic process, carbohydrate metabolic process, polysaccharide catabolic process; EXPRESSED IN: 23 plant structures; EXPRESSED DURING: 13 growth stages; CONTAINS InterPro DOMAIN/s: Glycoside hydrolase, family 14 (InterP…	2.21953	0.000467677	3.78387	8.04569
2.2.1.5	major CHO metabolism.degradation.sucrose.Susy	Sobic.001G344500.1	Transcript	(at3g43190 : 1232.0) Encodes a protein with sucrose synthase activity (SUS4).; sucrose synthase 4 (SUS4); FUNCTIONS IN: UDP-glycosyltransferase activity, sucrose synthase activity, transferase activity, transferring glycosyl groups; INVOLVED IN: sucrose biosynthetic process, response to hypoxia; LOCATED IN: plasma membrane, vacuole, membrane; EXPRESSED IN: 15 plant structures; EXPRESSED DURING: 6…	2.31067	0.000463382	1094.87	2436.13
2.2.1.4	major CHO metabolism.degradation.sucrose.hexokinase	Sobic.009G069800.1	Transcript	(at4g29130 : 508.0) Encodes a hexokinase (HXK1) in the plant glucose-signaling network. Functions as a glucose sensor to interrelate nutrient, light, and hormone signaling networks for controlling growth and development in response to the changing environment.; hexokinase 1 (HXK1); FUNCTIONS IN: fructokinase activity, hexokinase activity, glucokinase activity, zinc ion binding, ATP binding; INVOL…	2.96877	3.75833e-06	7.35436	20.883
3.1.1.1	minor CHO metabolism.raffinose family.galactinol synthases.known	Sobic.001G391300.1	Transcript	(at2g47180 : 505.0) galactinol synthase 1 (GolS1); FUNCTIONS IN: transferase activity, transferring hexosyl groups, transferase activity, transferring glycosyl groups; INVOLVED IN: response to high light intensity, carbohydrate biosynthetic process, response to hydrogen peroxide, response to heat; LOCATED IN: cellular_component unknown; EXPRESSED IN: 19 plant structures; EXPRESSED DURING: 11 grow…	-8.97625	1.66645e-05	29.6853	3.16451
3.4.3	minor CHO metabolism.myo-inositol.InsP Synthases	Sobic.001G472800.2	Transcript	(at2g22240 : 885.0) ** Referred to as MIPS1 in Mitsuhashi et al 2008. Myo-inositol-1-phosphate synthase isoform 2. Expressed in leaf, root and silique. Immunolocalization experiments with an antibody recognizing MIPS1, MIPS2, and MIPS3 showed endosperm localization.; myo-inositol-1-phosphate synthase 2 (MIPS2); CONTAINS InterPro DOMAIN/s: Myo-inositol-1-phosphate synthase (InterPro:IPR002587), My…	-4.69649	1.0174e-05	25.5001	5.20431
3.4.3	minor CHO metabolism.myo-inositol.InsP Synthases	Sobic.001G472800.4	Transcript	(at2g22240 : 702.0) ** Referred to as MIPS1 in Mitsuhashi et al 2008. Myo-inositol-1-phosphate synthase isoform 2. Expressed in leaf, root and silique. Immunolocalization experiments with an antibody recognizing MIPS1, MIPS2, and MIPS3 showed endosperm localization.; myo-inositol-1-phosphate synthase 2 (MIPS2); CONTAINS InterPro DOMAIN/s: Myo-inositol-1-phosphate synthase (InterPro:IPR002587), My…	-4.18474	0.00224138	94.5318	21.6188
3.4.3	minor CHO metabolism.myo-inositol.InsP Synthases	Sobic.001G472800.3	Transcript	(at2g22240 : 609.0) ** Referred to as MIPS1 in Mitsuhashi et al 2008. Myo-inositol-1-phosphate synthase isoform 2. Expressed in leaf, root and silique. Immunolocalization experiments with an antibody recognizing MIPS1, MIPS2, and MIPS3 showed endosperm localization.; myo-inositol-1-phosphate synthase 2 (MIPS2); CONTAINS InterPro DOMAIN/s: Myo-inositol-1-phosphate synthase (InterPro:IPR002587), My…	-3.70401	8.92273e-05	21.292	5.51848
3.4.3	minor CHO metabolism.myo-inositol.InsP Synthases	Sobic.001G472800.1	Transcript	(at2g22240 : 922.0) ** Referred to as MIPS1 in Mitsuhashi et al 2008. Myo-inositol-1-phosphate synthase isoform 2. Expressed in leaf, root and silique. Immunolocalization experiments with an antibody recognizing MIPS1, MIPS2, and MIPS3 showed endosperm localization.; myo-inositol-1-phosphate synthase 2 (MIPS2); CONTAINS InterPro DOMAIN/s: Myo-inositol-1-phosphate synthase (InterPro:IPR002587), My…	-3.44549	0.000230081	24.987	6.97848
3.2.3	minor CHO metabolism.trehalose.potential TPS/TPP	Sobic.002G194700.1	Transcript	(at1g68020 : 1257.0) Encodes an enzyme putatively involved in trehalose biosynthesis. The protein has a trehalose synthase (TPS)-like domain and a trehalose phosphatase (TPP)-like domain. It can complement a yeast mutant lacking both of these activities suggesting that this is a bifunctional enzyme.; ATTPS6; CONTAINS InterPro DOMAIN/s: HAD-superfamily hydrolase, subfamily IIB (InterPro:IPR006379)…	2.07041	0.000369353	4.52588	9.05803
3.5	minor CHO metabolism.others	Sobic.009G161100.1	Transcript	(at2g37770 : 438.0) NAD(P)-linked oxidoreductase superfamily protein; FUNCTIONS IN: oxidoreductase activity; INVOLVED IN: oxidation reduction; EXPRESSED IN: 12 plant structures; EXPRESSED DURING: LP.04 four leaves visible, 4 anthesis, petal differentiation and expansion stage; CONTAINS InterPro DOMAIN/s: Aldo/keto reductase (InterPro:IPR001395), Aldo/keto reductase subgroup (InterPro:IPR020471), …	2.12997	0.000880669	13.7143	28.5461
3.1.2.2	minor CHO metabolism.raffinose family.raffinose synthases.putative	Sobic.010G057300.2	Transcript	(at5g20250 : 961.0) encodes a member of glycosyl hydrolase family 36. Expression is induced within 3 hours of dark treatment, in senescing leaves and treatment with exogenous photosynthesis inhibitor. Induction of gene expression was suppressed in excised leaves supplied with sugar. The authors suggest that the gene's expression pattern is responding to the level of sugar in the cell.; DARK INDUC…	3.98731	0.000387847	2.52401	9.72905
3.4.4	minor CHO metabolism.myo-inositol.myo inositol oxygenases	Sobic.010G168800.1	Transcript	(at1g14520 : 488.0) Encodes MIOX1. Belongs to myo-inositol oxygenase gene family.; myo-inositol oxygenase 1 (MIOX1); FUNCTIONS IN: inositol oxygenase activity, oxidoreductase activity; INVOLVED IN: syncytium formation; LOCATED IN: cytoplasm; EXPRESSED IN: 6 plant structures; CONTAINS InterPro DOMAIN/s: Protein of unknown function DUF706 (InterPro:IPR007828); BEST Arabidopsis thaliana protein matc…	7.26378	1.04502e-10	1.55057	11.2932
4.3.16	glycolysis.unclear/dually targeted.phospho-enol-pyruvate carboxylase kinase (PEPCK)	Sobic.006G148300.1	Transcript	(at3g04530 : 194.0) Encodes a second Arabidopsis phosphoenolpyruvate carboxylase kinase gene product with a different expression pattern from PPCK1. Expression of the gene is upregulated by exposure of the plant to light.; phosphoenolpyruvate carboxylase kinase 2 (PPCK2); CONTAINS InterPro DOMAIN/s: Protein kinase, ATP binding site (InterPro:IPR017441), Serine/threonine-protein kinase domain (Int…	-2.44817	5.12649e-05	20.7226	8.17158
6.4	gluconeogenesis / glyoxylate cycle.PEPCK	Sobic.001G432800.2	Transcript	(at4g37870 : 1043.0) Encodes a putative phosphoenolpyruvate carboxykinase (ATP-dependent).; phosphoenolpyruvate carboxykinase 1 (PCK1); FUNCTIONS IN: phosphoenolpyruvate carboxykinase activity, purine nucleotide binding, phosphoenolpyruvate carboxykinase (ATP) activity, ATP binding; INVOLVED IN: defense response to fungus, incompatible interaction, response to cadmium ion, cellular response to ph…	4.42647	0.000468904	2.68684	11.5725
10.6.3	cell wall.degradation.pectate lyases and polygalacturonases	Sobic.003G153200.1	Transcript	(at1g48100 : 499.0) Pectin lyase-like superfamily protein; FUNCTIONS IN: polygalacturonase activity; INVOLVED IN: carbohydrate metabolic process; EXPRESSED IN: 19 plant structures; EXPRESSED DURING: 10 growth stages; CONTAINS InterPro DOMAIN/s: Pectin lyase fold/virulence factor (InterPro:IPR011050), Pectin lyase fold (InterPro:IPR012334), Glycoside hydrolase, family 28 (InterPro:IPR000743), Para…	-41.0729	1.62569e-05	12.6641	0.286172
10.6.3	cell wall.degradation.pectate lyases and polygalacturonases	Sobic.007G173300.2	Transcript	(at1g09890 : 885.0) Rhamnogalacturonate lyase family protein; CONTAINS InterPro DOMAIN/s: Rhamnogalacturonate lyase (InterPro:IPR010325), Carbohydrate-binding-like fold (InterPro:IPR013784), Galactose-binding domain-like (InterPro:IPR008979); BEST Arabidopsis thaliana protein match is: Rhamnogalacturonate lyase family protein (TAIR:AT1G09910.1); Has 301 Blast hits to 285 proteins in 64 species: A…	-10.6968	0.00082933	2.25546	0.197113
10.6.3	cell wall.degradation.pectate lyases and polygalacturonases	Sobic.003G153100.1	Transcript	(at1g48100 : 498.0) Pectin lyase-like superfamily protein; FUNCTIONS IN: polygalacturonase activity; INVOLVED IN: carbohydrate metabolic process; EXPRESSED IN: 19 plant structures; EXPRESSED DURING: 10 growth stages; CONTAINS InterPro DOMAIN/s: Pectin lyase fold/virulence factor (InterPro:IPR011050), Pectin lyase fold (InterPro:IPR012334), Glycoside hydrolase, family 28 (InterPro:IPR000743), Para…	-8.9168	1.25325e-05	3.00655	0.317228
10.6.3	cell wall.degradation.pectate lyases and polygalacturonases	Sobic.007G173300.1	Transcript	(at1g09890 : 885.0) Rhamnogalacturonate lyase family protein; CONTAINS InterPro DOMAIN/s: Rhamnogalacturonate lyase (InterPro:IPR010325), Carbohydrate-binding-like fold (InterPro:IPR013784), Galactose-binding domain-like (InterPro:IPR008979); BEST Arabidopsis thaliana protein match is: Rhamnogalacturonate lyase family protein (TAIR:AT1G09910.1); Has 301 Blast hits to 285 proteins in 64 species: A…	-7.71721	0.00017675	2.13143	0.261211
10.6.3	cell wall.degradation.pectate lyases and polygalacturonases	Sobic.007G173300.3	Transcript	(at1g09890 : 885.0) Rhamnogalacturonate lyase family protein; CONTAINS InterPro DOMAIN/s: Rhamnogalacturonate lyase (InterPro:IPR010325), Carbohydrate-binding-like fold (InterPro:IPR013784), Galactose-binding domain-like (InterPro:IPR008979); BEST Arabidopsis thaliana protein match is: Rhamnogalacturonate lyase family protein (TAIR:AT1G09910.1); Has 301 Blast hits to 285 proteins in 64 species: A…	-5.63705	0.000432084	2.13877	0.359717
10.5.3	cell wall.cell wall proteins.LRR	Sobic.009G208300.1	Transcript	(at2g42800 : 340.0) receptor like protein 29 (RLP29); LOCATED IN: anchored to membrane, plant-type cell wall; EXPRESSED IN: 16 plant structures; EXPRESSED DURING: 8 growth stages; CONTAINS InterPro DOMAIN/s: Leucine-rich repeat (InterPro:IPR001611); BEST Arabidopsis thaliana protein match is: Leucine-rich repeat (LRR) family protein (TAIR:AT1G80080.1); Has 95156 Blast hits to 31366 proteins in 11…	-4.85385	0.000394481	6.27605	1.21997
10.6.3	cell wall.degradation.pectate lyases and polygalacturonases	Sobic.009G243500.1	Transcript	(at1g60590 : 513.0) Pectin lyase-like superfamily protein; FUNCTIONS IN: polygalacturonase activity; INVOLVED IN: carbohydrate metabolic process; EXPRESSED IN: 20 plant structures; EXPRESSED DURING: 10 growth stages; CONTAINS InterPro DOMAIN/s: Pectin lyase fold/virulence factor (InterPro:IPR011050), Pectin lyase fold (InterPro:IPR012334), Glycoside hydrolase, family 28 (InterPro:IPR000743), Para…	-4.77739	0.000854628	33.2282	6.71203
10.6.3	cell wall.degradation.pectate lyases and polygalacturonases	Sobic.003G141800.1	Transcript	(at1g02460 : 506.0) Pectin lyase-like superfamily protein; FUNCTIONS IN: polygalacturonase activity; INVOLVED IN: carbohydrate metabolic process; EXPRESSED IN: stem, root, stamen, seed; EXPRESSED DURING: 4 anthesis, E expanded cotyledon stage; CONTAINS InterPro DOMAIN/s: Pectin lyase fold/virulence factor (InterPro:IPR011050), Glycoside hydrolase, family 28 (InterPro:IPR000743), Pectin lyase fold…	-3.59109	0.00689987	6.32211	1.71364
10.6.3	cell wall.degradation.pectate lyases and polygalacturonases	Sobic.003G232600.1	Transcript	(at1g60590 : 514.0) Pectin lyase-like superfamily protein; FUNCTIONS IN: polygalacturonase activity; INVOLVED IN: carbohydrate metabolic process; EXPRESSED IN: 20 plant structures; EXPRESSED DURING: 10 growth stages; CONTAINS InterPro DOMAIN/s: Pectin lyase fold/virulence factor (InterPro:IPR011050), Pectin lyase fold (InterPro:IPR012334), Glycoside hydrolase, family 28 (InterPro:IPR000743), Para…	-3.35754	2.77719e-07	12.1999	3.4793
10.7	cell wall.modification	Sobic.001G542100.1	Transcript	(at1g65680 : 231.0) member of BETA-EXPANSINS. Naming convention from the Expansin Working Group (Kende et al, 2004. Plant Mol Bio); expansin B2 (EXPB2); INVOLVED IN: plant-type cell wall modification involved in multidimensional cell growth, unidimensional cell growth, plant-type cell wall loosening; LOCATED IN: endomembrane system, extracellular region; EXPRESSED IN: root; CONTAINS InterPro DOMA…	-3.19081	0.00977972	26.9929	8.1632
10.7	cell wall.modification	Sobic.001G516500.1	Transcript	(at3g45970 : 280.0) member of EXPANSIN-LIKE. Naming convention from the Expansin Working Group (Kende et al, 2004. Plant Mol Bio); expansin-like A1 (EXLA1); INVOLVED IN: unidimensional cell growth, plant-type cell wall loosening; LOCATED IN: cell wall, plant-type cell wall; EXPRESSED IN: 20 plant structures; EXPRESSED DURING: 10 growth stages; CONTAINS InterPro DOMAIN/s: Barwin-related endoglucan…	-2.92773	0.00448275	5.81554	1.91197
10.7	cell wall.modification	Sobic.004G238801.1	Transcript	(at1g69530 : 327.0) Member of Alpha-Expansin Gene Family. Naming convention from the Expansin Working Group (Kende et al, Plant Mol Bio). Involved in the formation of nematode-induced syncytia in roots of Arabidopsis thaliana.; expansin A1 (EXPA1); CONTAINS InterPro DOMAIN/s: Pollen allergen, N-terminal (InterPro:IPR014734), Rare lipoprotein A (InterPro:IPR005132), Pollen allergen/expansin, C-ter…	-2.91033	0.00354807	38.3483	12.7088
10.6.3	cell wall.degradation.pectate lyases and polygalacturonases	Sobic.006G014400.1	Transcript	(at4g13710 : 639.0) Pectin lyase-like superfamily protein; FUNCTIONS IN: lyase activity, pectate lyase activity; INVOLVED IN: biological_process unknown; LOCATED IN: endomembrane system; EXPRESSED IN: 20 plant structures; EXPRESSED DURING: 6 growth stages; CONTAINS InterPro DOMAIN/s: Pectin lyase fold/virulence factor (InterPro:IPR011050), AmbAllergen (InterPro:IPR018082), Pectate lyase/Amb aller…	-2.54613	0.000627133	56.273	21.3919
10.6.3	cell wall.degradation.pectate lyases and polygalacturonases	Sobic.010G005000.1	Transcript	(at3g61490 : 633.0) Pectin lyase-like superfamily protein; FUNCTIONS IN: polygalacturonase activity; INVOLVED IN: carbohydrate metabolic process; LOCATED IN: endomembrane system; EXPRESSED IN: 22 plant structures; EXPRESSED DURING: 14 growth stages; CONTAINS InterPro DOMAIN/s: Pectin lyase fold/virulence factor (InterPro:IPR011050), Glycoside hydrolase, family 28 (InterPro:IPR000743), Pectin lyas…	-2.06791	0.000771936	63.3071	29.5384
10.5	cell wall.cell wall proteins	Sobic.006G047000.3	Transcript	(at3g48530 : 410.0) SNF1-related protein kinase regulatory subunit gamma 1 (KING1); FUNCTIONS IN: molecular_function unknown; INVOLVED IN: biological_process unknown; LOCATED IN: plant-type cell wall; EXPRESSED IN: 23 plant structures; EXPRESSED DURING: 13 growth stages; CONTAINS InterPro DOMAIN/s: Cystathionine beta-synthase, core (InterPro:IPR000644); BEST Arabidopsis thaliana protein match is:…	2.06388	0.00723972	10.7152	21.4116
11.9.2.1	lipid metabolism.lipid degradation.lipases.triacylglycerol lipase	Sobic.009G014600.1	Transcript	(at4g18550 : 390.0) alpha/beta-Hydrolases superfamily protein; FUNCTIONS IN: triglyceride lipase activity; INVOLVED IN: lipid metabolic process; LOCATED IN: cellular_component unknown; EXPRESSED IN: 7 plant structures; EXPRESSED DURING: 4 anthesis, petal differentiation and expansion stage; CONTAINS InterPro DOMAIN/s: Lipase, class 3 (InterPro:IPR002921); BEST Arabidopsis thaliana protein match i…	-7.68063	0.00284349	47.1203	5.92729
11.9.3	lipid metabolism.lipid degradation.lysophospholipases	Sobic.003G430100.1	Transcript	(at2g26870 : 677.0) non-specific phospholipase C2 (NPC2); FUNCTIONS IN: hydrolase activity, acting on ester bonds; INVOLVED IN: triglyceride biosynthetic process, phospholipid biosynthetic process; LOCATED IN: endomembrane system; EXPRESSED IN: 17 plant structures; EXPRESSED DURING: 12 growth stages; CONTAINS InterPro DOMAIN/s: Phosphoesterase (InterPro:IPR007312); BEST Arabidopsis thaliana prote…	-2.12615	0.000617773	14.6987	6.65779
11.9.4.3	lipid metabolism.lipid degradation.beta-oxidation.enoyl CoA hydratase	Sobic.004G297400.1	Transcript	(at4g16800 : 351.0) ATP-dependent caseinolytic (Clp) protease/crotonase family protein; FUNCTIONS IN: enoyl-CoA hydratase activity, catalytic activity; INVOLVED IN: fatty acid metabolic process, metabolic process; LOCATED IN: mitochondrion; EXPRESSED IN: 23 plant structures; EXPRESSED DURING: 13 growth stages; CONTAINS InterPro DOMAIN/s: Enoyl-CoA hydratase/isomerase, conserved site (InterPro:IPR…	2.35707	0.00281529	1.12332	2.57531
11.9.2.1	lipid metabolism.lipid degradation.lipases.triacylglycerol lipase	Sobic.004G319300.1	Transcript	(at3g14075 : 536.0) Mono-/di-acylglycerol lipase, N-terminal;Lipase, class 3; FUNCTIONS IN: triglyceride lipase activity, carboxylesterase activity; INVOLVED IN: lipid catabolic process, lipid metabolic process; EXPRESSED IN: 23 plant structures; EXPRESSED DURING: 15 growth stages; CONTAINS InterPro DOMAIN/s: Lipase, class 3 (InterPro:IPR002921), Mono-/di-acylglycerol lipase, N-terminal (InterPro…	2.7168	0.000172403	8.80325	22.7362
13.2.3.5	amino acid metabolism.degradation.aspartate family.lysine	Sobic.004G321800.1	Transcript	(at4g33150 : 1317.0) lysine-ketoglutarate reductase/saccharopine dehydrogenase bifunctional enzyme; CONTAINS InterPro DOMAIN/s: Saccharopine dehydrogenase / Homospermidine synthase (InterPro:IPR005097); Has 1125 Blast hits to 1121 proteins in 331 species: Archae - 40; Bacteria - 296; Metazoa - 110; Fungi - 190; Plants - 55; Viruses - 0; Other Eukaryotes - 434 (source: NCBI BLink). (original descr…	-3.00607	6.43524e-07	17.5598	5.59742
13.1.5.3.1	amino acid metabolism.synthesis.serine-glycine-cysteine group.cysteine.OASTL	Sobic.010G039200.1	Transcript	(at2g43750 : 313.0) Arabidopsis thaliana O-acetylserine (thiol) lyase (OAS-TL) isoform oasB, the key enzyme for fixation of inorganic sulfide. It catalyzes the formation of cysteine from O-acetylserine and inorganic sulfide.; O-acetylserine (thiol) lyase B (OASB); CONTAINS InterPro DOMAIN/s: Cysteine synthase/cystathionine beta-synthase P-phosphate-binding site (InterPro:IPR001216), Cysteine synt…	2.76492	4.33379e-08	10.76	29.1256
13.1.5.3.1	amino acid metabolism.synthesis.serine-glycine-cysteine group.cysteine.OASTL	Sobic.010G041201.1	Transcript	(at2g43750 : 165.0) Arabidopsis thaliana O-acetylserine (thiol) lyase (OAS-TL) isoform oasB, the key enzyme for fixation of inorganic sulfide. It catalyzes the formation of cysteine from O-acetylserine and inorganic sulfide.; O-acetylserine (thiol) lyase B (OASB); CONTAINS InterPro DOMAIN/s: Cysteine synthase/cystathionine beta-synthase P-phosphate-binding site (InterPro:IPR001216), Cysteine synt…	3.21099	0.00402765	1.14027	3.65232
13.2.2.2	amino acid metabolism.degradation.glutamate family.proline	Sobic.001G304700.2	Transcript	(at5g38710 : 397.0) Methylenetetrahydrofolate reductase family protein; FUNCTIONS IN: proline dehydrogenase activity; INVOLVED IN: oxidation reduction, proline catabolic process, glutamate biosynthetic process; EXPRESSED IN: 21 plant structures; EXPRESSED DURING: 12 growth stages; CONTAINS InterPro DOMAIN/s: Proline dehydrogenase (InterPro:IPR002872), Proline oxidase (InterPro:IPR015659); BEST Ar…	3.99885	0.00286496	1.14051	4.32204
16.1.4.1	secondary metabolism.isoprenoids.carotenoids.phytoene synthase	Sobic.008G180800.1	Transcript	(at5g17230 : 507.0) Encodes phytoene synthase.; PHYTOENE SYNTHASE (PSY); CONTAINS InterPro DOMAIN/s: Squalene/phytoene synthase, conserved site (InterPro:IPR019845), Terpenoid synthase (InterPro:IPR008949), Squalene/phytoene synthase (InterPro:IPR002060); Has 5365 Blast hits to 5364 proteins in 1001 species: Archae - 81; Bacteria - 2469; Metazoa - 28; Fungi - 64; Plants - 1002; Viruses - 0; Other…	-4.83611	1.78068e-05	4.83501	0.951025
16.8.3	secondary metabolism.flavonoids.dihydroflavonols	Sobic.010G120600.1	Transcript	(at4g01070 : 198.0) the glycosyltransferase (UGT72B1) is involved in metabolizing xenobiotica (chloroaniline and chlorophenole). Comparison between wild type and knock-out mutant demonstrates the central role of this gene for metabolizing chloroaniline but significantly less for chlorophenole. The glucosyltransferase preferred UDP-xylose over UDP-glucose indicating its (additional) functioning as…	-2.4288	0.00981661	11.5215	4.5656
16.1.2.1	secondary metabolism.isoprenoids.mevalonate pathway.acetyl-CoA C-acyltransferase	Sobic.003G100800.3	Transcript	(at5g48230 : 566.0) acetoacetyl-CoA thiolase 2 (ACAT2); FUNCTIONS IN: transferase activity, transferring acyl groups other than amino-acyl groups, acetyl-CoA C-acetyltransferase activity, catalytic activity; INVOLVED IN: embryo development ending in seed dormancy; LOCATED IN: peroxisome, plasma membrane; EXPRESSED IN: 24 plant structures; EXPRESSED DURING: 13 growth stages; CONTAINS InterPro DOMA…	2.76778	0.00905756	1.5792	4.3443
16.2	secondary metabolism.phenylpropanoids	Sobic.009G197000.1	Transcript	(at4g35160 : 171.0) O-methyltransferase family protein; FUNCTIONS IN: methyltransferase activity, O-methyltransferase activity, protein dimerization activity; LOCATED IN: cytosol; CONTAINS InterPro DOMAIN/s: Winged helix-turn-helix transcription repressor DNA-binding (InterPro:IPR011991), Plant methyltransferase dimerisation (InterPro:IPR012967), O-methyltransferase, family 2 (InterPro:IPR001077)…	4.50199	0.00236504	7.07566	30.3221
17.5.3	hormone metabolism.ethylene.induced-regulated-responsive-activated	Sobic.010G178500.1	Transcript	(at3g24500 : 150.0) One of three genes in A. thaliana encoding multiprotein bridging factor 1, a highly conserved transcriptional coactivator. May serve as a bridging factor between a bZIP factor and TBP. Its expression is specifically elevated in response to pathogen infection, salinity, drought, heat, hydrogen peroxide, and application of abscisic acid or salicylic acid. Constitutive expression…	-29.2289	0.000324783	4.12745	0.125278
17.6.3	hormone metabolism.gibberelin.induced-regulated-responsive-activated	Sobic.001G170301.1	Transcript	(at2g39540 : 72.0) Gibberellin-regulated family protein; INVOLVED IN: response to gibberellin stimulus; LOCATED IN: endomembrane system; EXPRESSED IN: 8 plant structures; EXPRESSED DURING: LP.04 four leaves visible, 4 anthesis, LP.10 ten leaves visible, C globular stage; CONTAINS InterPro DOMAIN/s: Gibberellin regulated protein (InterPro:IPR003854); BEST Arabidopsis thaliana protein match is: Gib…	-4.90083	8.25958e-05	122.553	23.9823
17.7.1.3	hormone metabolism.jasmonate.synthesis-degradation.allene oxidase synthase	Sobic.001G449700.1	Transcript	(at5g42650 : 542.0) Encodes a member of the cytochrome p450 CYP74 gene family that functions as an allene oxide synthase. This enzyme catalyzes dehydration of the hydroperoxide to an unstable allene oxide in the JA biosynthetic pathway. It shows a dual catalytic activity, the major one being a 13-AOS but also expressing a 9-AOS activity.; allene oxide synthase (AOS); FUNCTIONS IN: hydro-lyase act…	-2.50332	0.000577519	45.2447	17.4317
17.7.1.2	hormone metabolism.jasmonate.synthesis-degradation.lipoxygenase	Sobic.001G125900.1	Transcript	(at3g22400 : 973.0) LOX5; FUNCTIONS IN: oxidoreductase activity, acting on single donors with incorporation of molecular oxygen, incorporation of two atoms of oxygen, lipoxygenase activity, iron ion binding, metal ion binding; INVOLVED IN: root development; LOCATED IN: chloroplast; EXPRESSED IN: 22 plant structures; EXPRESSED DURING: 13 growth stages; CONTAINS InterPro DOMAIN/s: Lipoxygenase, LH2…	-2.17922	0.00904027	251.787	111.591
17.5.1.20	hormone metabolism.ethylene.synthesis-degradation.XBAT32	Sobic.007G092600.2	Transcript	(at5g57740 : 493.0) ubiquitin ligase; XB3 ortholog 2 in Arabidopsis thaliana (XBAT32); FUNCTIONS IN: zinc ion binding; EXPRESSED IN: 23 plant structures; EXPRESSED DURING: 15 growth stages; CONTAINS InterPro DOMAIN/s: Zinc finger, RING-type, conserved site (InterPro:IPR017907), Zinc finger, RING-type (InterPro:IPR001841), Ankyrin repeat-containing domain (InterPro:IPR020683), Ankyrin repeat (Inte…	2.58131	0.000459283	4.46943	10.9968
17.2.3	hormone metabolism.auxin.induced-regulated-responsive-activated	Sobic.006G269200.1	Transcript	(at4g27450 : 327.0) Aluminium induced protein with YGL and LRDR motifs; FUNCTIONS IN: molecular_function unknown; INVOLVED IN: biological_process unknown; LOCATED IN: cytosol, nucleus, plasma membrane; EXPRESSED IN: 25 plant structures; EXPRESSED DURING: 14 growth stages; BEST Arabidopsis thaliana protein match is: Aluminium induced protein with YGL and LRDR motifs (TAIR:AT3G15450.1); Has 30201 B…	3.32173	0.00492231	16.2406	52.3339
17.5.2	hormone metabolism.ethylene.signal transduction	Sobic.007G156700.1	Transcript	(at4g34410 : 95.9) encodes a member of the ERF (ethylene response factor) subfamily B-3 of ERF/AP2 transcription factor family. The protein contains one AP2 domain. There are 18 members in this subfamily including ATERF-1, ATERF-2, AND ATERF-5.; redox responsive transcription factor 1 (RRTF1); CONTAINS InterPro DOMAIN/s: DNA-binding, integrase-type (InterPro:IPR016177), Pathogenesis-related trans…	6.39432	0.00103959	0.937367	5.04817
18.2	Co-factor and vitamine metabolism.thiamine	Sobic.001G138000.1	Transcript	(at2g29630 : 1058.0) thiaminC (THIC); CONTAINS InterPro DOMAIN/s: Thiamine biosynthesis protein ThiC (InterPro:IPR002817). (original description: pacid=32759841 locus=Sobic.001G138000 ID=Sobic.001G138000.1.v3.1 annot-version=v3.1)	4.60673	0.00365032	1.9526	8.73247
18.2	Co-factor and vitamine metabolism.thiamine	Sobic.002G384400.1	Transcript	(at5g54770 : 495.0) Encodes a thiamine biosynthetic gene that has a dual function in thiamine biosynthesis and mitochondrial DNA damage tolerance. It appears to be involved in producing the thiazole portion of thiamine (vitamin B1). A crystal structure of the protein reveals that it forms a 2-ring homo-octamer.; THI1; FUNCTIONS IN: protein homodimerization activity, zinc ion binding; INVOLVED IN:…	44.1732	0.0029073	0.0610793	3.3426
18.2	Co-factor and vitamine metabolism.thiamine	Sobic.003G191000.1	Transcript	(at5g54770 : 488.0) Encodes a thiamine biosynthetic gene that has a dual function in thiamine biosynthesis and mitochondrial DNA damage tolerance. It appears to be involved in producing the thiazole portion of thiamine (vitamin B1). A crystal structure of the protein reveals that it forms a 2-ring homo-octamer.; THI1; FUNCTIONS IN: protein homodimerization activity, zinc ion binding; INVOLVED IN:…	94.6022	1.21866e-06	0.110898	12.035
20.2.1	stress.abiotic.heat	Sobic.003G082000.1	Transcript	(at5g59720 : 180.0) encodes a low molecular weight heat shock protein that contains the heat shock element in the promoter region. Expression is induced in response to heat shock.; heat shock protein 18.2 (HSP18.2); CONTAINS InterPro DOMAIN/s: Heat shock protein Hsp20 (InterPro:IPR002068), HSP20-like chaperone (InterPro:IPR008978); BEST Arabidopsis thaliana protein match is: HSP20-like chaperones…	-14.1357	7.26826e-05	32.4898	2.16287
20.2.1	stress.abiotic.heat	Sobic.003G081900.1	Transcript	(at5g59720 : 175.0) encodes a low molecular weight heat shock protein that contains the heat shock element in the promoter region. Expression is induced in response to heat shock.; heat shock protein 18.2 (HSP18.2); CONTAINS InterPro DOMAIN/s: Heat shock protein Hsp20 (InterPro:IPR002068), HSP20-like chaperone (InterPro:IPR008978); BEST Arabidopsis thaliana protein match is: HSP20-like chaperones…	-13.6018	2.29988e-06	425.555	29.9142
20.2.1	stress.abiotic.heat	Sobic.001G438000.1	Transcript	(at4g27670 : 190.0) chloroplast located small heat shock protein.; heat shock protein 21 (HSP21); CONTAINS InterPro DOMAIN/s: Heat shock protein Hsp20 (InterPro:IPR002068), HSP20-like chaperone (InterPro:IPR008978); BEST Arabidopsis thaliana protein match is: HSP20-like chaperones superfamily protein (TAIR:AT5G51440.1); Has 6158 Blast hits to 6158 proteins in 1414 species: Archae - 225; Bacteria …	-13.4079	0.00932812	2.13173	0.13489
20.2.1	stress.abiotic.heat	Sobic.007G217300.1	Transcript	(at4g27670 : 92.0) chloroplast located small heat shock protein.; heat shock protein 21 (HSP21); CONTAINS InterPro DOMAIN/s: Heat shock protein Hsp20 (InterPro:IPR002068), HSP20-like chaperone (InterPro:IPR008978); BEST Arabidopsis thaliana protein match is: HSP20-like chaperones superfamily protein (TAIR:AT5G51440.1); Has 6158 Blast hits to 6158 proteins in 1414 species: Archae - 225; Bacteria -…	-12.8789	3.93437e-05	2.4899	0.174014
20.2.1	stress.abiotic.heat	Sobic.004G228900.2	Transcript	(at5g51440 : 99.4) HSP20-like chaperones superfamily protein; CONTAINS InterPro DOMAIN/s: Heat shock protein Hsp20 (InterPro:IPR002068), HSP20-like chaperone (InterPro:IPR008978); BEST Arabidopsis thaliana protein match is: mitochondrion-localized small heat shock protein 23.6 (TAIR:AT4G25200.1); Has 3995 Blast hits to 3995 proteins in 1037 species: Archae - 138; Bacteria - 2214; Metazoa - 5; Fun…	-10.3081	4.48671e-05	29.5216	2.72102
20.2.1	stress.abiotic.heat	Sobic.006G005600.1	Transcript	(at5g52640 : 1062.0) Encodes a cytosolic heat shock protein AtHSP90.1. AtHSP90.1 interacts with disease resistance signaling components SGT1b and RAR1 and is required for RPS2-mediated resistance.; heat shock protein 90.1 (HSP90.1); FUNCTIONS IN: unfolded protein binding, ATP binding; INVOLVED IN: defense response to bacterium, response to heat, response to arsenic; LOCATED IN: cytosol, cell wall…	-9.60882	1.78068e-05	19.6255	1.94717
20.2.1	stress.abiotic.heat	Sobic.003G082200.1	Transcript	(at5g59720 : 129.0) encodes a low molecular weight heat shock protein that contains the heat shock element in the promoter region. Expression is induced in response to heat shock.; heat shock protein 18.2 (HSP18.2); CONTAINS InterPro DOMAIN/s: Heat shock protein Hsp20 (InterPro:IPR002068), HSP20-like chaperone (InterPro:IPR008978); BEST Arabidopsis thaliana protein match is: HSP20-like chaperones…	-9.21294	0.0012439	12.8286	1.31403
20.2.1	stress.abiotic.heat	Sobic.006G055600.1	Transcript	(at3g12580 : 1028.0) heat shock protein 70 (HSP70); FUNCTIONS IN: ATP binding; INVOLVED IN: in 9 processes; LOCATED IN: cytosol, mitochondrion, cell wall, plasma membrane; EXPRESSED IN: 23 plant structures; EXPRESSED DURING: 11 growth stages; CONTAINS InterPro DOMAIN/s: Heat shock protein 70, conserved site (InterPro:IPR018181), Heat shock protein Hsp70 (InterPro:IPR001023), Heat shock protein 70…	-6.83412	0.000235849	5.40871	0.754389
20.2.1	stress.abiotic.heat	Sobic.004G321000.1	Transcript	(at1g54050 : 107.0) HSP20-like chaperones superfamily protein; CONTAINS InterPro DOMAIN/s: Heat shock protein Hsp20 (InterPro:IPR002068), HSP20-like chaperone (InterPro:IPR008978); BEST Arabidopsis thaliana protein match is: heat shock protein 17.6A (TAIR:AT5G12030.1); Has 4491 Blast hits to 4491 proteins in 1181 species: Archae - 166; Bacteria - 2520; Metazoa - 2; Fungi - 140; Plants - 1242; Vir…	-4.81897	0.000440378	16.9337	3.34606
20.2.1	stress.abiotic.heat	Sobic.009G201500.1	Transcript	(at1g74310 : 1457.0) Encodes ClpB1, which belongs to the Casein lytic proteinase/heat shock protein 100 (Clp/Hsp100) family. Involved in refolding of proteins which form aggregates under heat stress. Also known as AtHsp101. AtHsp101 is a cytosolic heat shock protein required for acclimation to high temperature.; heat shock protein 101 (HSP101); FUNCTIONS IN: protein binding, ATPase activity, ATP …	-4.54644	1.15911e-09	98.5495	20.7977
20.2.1	stress.abiotic.heat	Sobic.010G233200.2	Transcript	(at4g21320 : 306.0) Encodes heat-stress-associated 32-kD protein. Up-regulated by heat shock. Thermotolerance in a knockout mutant was compromised following a long recovery period (> 24 h) after acclimation heat shock treatment.; HEAT-STRESS-ASSOCIATED 32 (HSA32); FUNCTIONS IN: catalytic activity; INVOLVED IN: response to heat, heat acclimation; LOCATED IN: cellular_component unknown; EXPRESSED I…	-4.39767	3.31554e-06	17.3127	3.76852
20.2.1	stress.abiotic.heat	Sobic.003G039400.1	Transcript	(at5g12020 : 158.0) 17.6 kDa class II heat shock protein (HSP17.6II); CONTAINS InterPro DOMAIN/s: Heat shock protein Hsp20 (InterPro:IPR002068), HSP20-like chaperone (InterPro:IPR008978); BEST Arabidopsis thaliana protein match is: heat shock protein 17.6A (TAIR:AT5G12030.1); Has 1807 Blast hits to 1807 proteins in 277 species: Archae - 0; Bacteria - 0; Metazoa - 736; Fungi - 347; Plants - 385; V…	-4.35274	0.00311866	154.751	33.9608
20.2.1	stress.abiotic.heat	Sobic.004G116300.1	Transcript	(at2g46240 : 166.0) A member of Arabidopsis BAG (Bcl-2-associated athanogene) proteins, plant homologs of mammalian regulators of apoptosis. Expression of BAG6 in leaves was strongly induced by heat stress. Knockout mutants exhibited enhanced susceptibility to fungal pathogen Botrytis cinerea. Plant BAG proteins are multi-functional and remarkably similar to their animal counterparts, as they reg…	-3.68312	3.5659e-08	166.605	43.3837
20.2.1	stress.abiotic.heat	Sobic.003G350700.1	Transcript	(at3g12580 : 1070.0) heat shock protein 70 (HSP70); FUNCTIONS IN: ATP binding; INVOLVED IN: in 9 processes; LOCATED IN: cytosol, mitochondrion, cell wall, plasma membrane; EXPRESSED IN: 23 plant structures; EXPRESSED DURING: 11 growth stages; CONTAINS InterPro DOMAIN/s: Heat shock protein 70, conserved site (InterPro:IPR018181), Heat shock protein Hsp70 (InterPro:IPR001023), Heat shock protein 70…	-3.61496	0.000102554	121.087	32.0572
20.1	stress.biotic	Sobic.004G323200.1	Transcript	(at4g25780 : 206.0) CAP (Cysteine-rich secretory proteins, Antigen 5, and Pathogenesis-related 1 protein) superfamily protein; FUNCTIONS IN: molecular_function unknown; INVOLVED IN: biological_process unknown; LOCATED IN: endomembrane system, extracellular region; EXPRESSED IN: 14 plant structures; EXPRESSED DURING: 11 growth stages; CONTAINS InterPro DOMAIN/s: Allergen V5/Tpx-1 related, conserve…	-3.60688	0.000634118	18.2337	4.84066
20.2.1	stress.abiotic.heat	Sobic.004G139900.1	Transcript	(at4g29920 : 255.0) Double Clp-N motif-containing P-loop nucleoside triphosphate hydrolases superfamily protein; INVOLVED IN: protein metabolic process; LOCATED IN: chloroplast; CONTAINS InterPro DOMAIN/s: Clp, N-terminal (InterPro:IPR004176); BEST Arabidopsis thaliana protein match is: Clp amino terminal domain-containing protein (TAIR:AT5G57130.1); Has 2205 Blast hits to 2155 proteins in 769 sp…	-3.39452	0.00591091	6.04594	1.71301
20.2.1	stress.abiotic.heat	Sobic.001G426000.1	Transcript	(at3g46230 : 139.0) member of the class I small heat-shock protein (sHSP) family, which accounts for the majority of sHSPs in maturing seeds; heat shock protein 17.4 (HSP17.4); INVOLVED IN: response to heat; LOCATED IN: cellular_component unknown; EXPRESSED IN: 15 plant structures; EXPRESSED DURING: M germinated pollen stage, LP.04 four leaves visible, 4 anthesis, C globular stage, petal differen…	-3.38	8.9247e-05	207.901	58.9291
20.2.1	stress.abiotic.heat	Sobic.010G233200.1	Transcript	(at4g21320 : 345.0) Encodes heat-stress-associated 32-kD protein. Up-regulated by heat shock. Thermotolerance in a knockout mutant was compromised following a long recovery period (> 24 h) after acclimation heat shock treatment.; HEAT-STRESS-ASSOCIATED 32 (HSA32); FUNCTIONS IN: catalytic activity; INVOLVED IN: response to heat, heat acclimation; LOCATED IN: cellular_component unknown; EXPRESSED I…	-3.28994	1.08572e-07	75.9199	22.1512
20.2.1	stress.abiotic.heat	Sobic.009G163900.1	Transcript	(at3g12580 : 1111.0) heat shock protein 70 (HSP70); FUNCTIONS IN: ATP binding; INVOLVED IN: in 9 processes; LOCATED IN: cytosol, mitochondrion, cell wall, plasma membrane; EXPRESSED IN: 23 plant structures; EXPRESSED DURING: 11 growth stages; CONTAINS InterPro DOMAIN/s: Heat shock protein 70, conserved site (InterPro:IPR018181), Heat shock protein Hsp70 (InterPro:IPR001023), Heat shock protein 70…	-2.92912	9.0086e-05	180.554	59.1696
20.2.1	stress.abiotic.heat	Sobic.007G180300.2	Transcript	(at4g11660 : 186.0) member of Heat Stress Transcription Factor (Hsf) family; AT-HSFB2B; FUNCTIONS IN: transcription repressor activity, sequence-specific DNA binding transcription factor activity; INVOLVED IN: response to chitin; LOCATED IN: nucleus; EXPRESSED IN: 24 plant structures; EXPRESSED DURING: 14 growth stages; CONTAINS InterPro DOMAIN/s: Winged helix-turn-helix transcription repressor D…	-2.84355	0.00400526	2.61883	0.876159
20.1.7	stress.biotic.PR-proteins	Sobic.007G189200.1	Transcript	(at3g14470 : 353.0) NB-ARC domain-containing disease resistance protein; FUNCTIONS IN: protein binding; INVOLVED IN: apoptosis, defense response; LOCATED IN: endomembrane system; EXPRESSED IN: 23 plant structures; EXPRESSED DURING: 14 growth stages; CONTAINS InterPro DOMAIN/s: Leucine-rich repeat-containing protein (InterPro:IPR015766), NB-ARC (InterPro:IPR002182), Leucine-rich repeat (InterPro:I…	-2.4404	0.00891188	2.40696	0.956756
20.2.1	stress.abiotic.heat	Sobic.001G405800.1	Transcript	(at3g08970 : 518.0) J domain protein localized in ER lumen. Can compensate for the growth defect in jem1 scj1 mutant yeast. Also shows similarity to HSP40 proteins and is induced by heat stress. At high temperatures, mutant alleles are not transmitted through the pollen due to defects in pollen tube growth.; ATERDJ3A; CONTAINS InterPro DOMAIN/s: Molecular chaperone, heat shock protein, Hsp40, Dna…	-2.31263	0.00286496	11.8235	4.90748
20.2.1	stress.abiotic.heat	Sobic.001G064500.1	Transcript	(at3g44110 : 604.0) homologous to the co-chaperon DNAJ protein from E coli; DNAJ homologue 3 (ATJ3); FUNCTIONS IN: unfolded protein binding, heat shock protein binding; INVOLVED IN: protein folding, response to salt stress, regulation of ATPase activity; LOCATED IN: nucleolus, cell wall, plasma membrane; EXPRESSED IN: 28 plant structures; EXPRESSED DURING: 15 growth stages; CONTAINS InterPro DOMA…	-2.22898	4.22999e-05	153.072	66.174
20.2.1	stress.abiotic.heat	Sobic.009G231400.1	Transcript	(at2g20560 : 442.0) DNAJ heat shock family protein; FUNCTIONS IN: unfolded protein binding, heat shock protein binding; INVOLVED IN: protein folding; LOCATED IN: cellular_component unknown; EXPRESSED IN: 10 plant structures; EXPRESSED DURING: M germinated pollen stage, 4 anthesis, C globular stage, petal differentiation and expansion stage; CONTAINS InterPro DOMAIN/s: Molecular chaperone, heat sh…	-2.12212	0.000651659	43.237	19.5083
20.2.3	stress.abiotic.drought/salt	Sobic.003G348400.1	Transcript	(at3g12360 : 625.0) Encodes a protein with an ankyrin motif and transmembrane domains that is involved in salt tolerance. Expressed throughout the plant and localized to the plasma membrane. Loss of function mutations show an increased tolerance to salt based on assaying seedling growth in the presence of salt. In the mutants, induction of genes required for production of reactive oxygen species …	2.23565	0.00035052	4.56671	9.61
20.2.3	stress.abiotic.drought/salt	Sobic.003G252400.1	Transcript	(at3g06760 : 101.0) Drought-responsive family protein; INVOLVED IN: response to water deprivation; EXPRESSED IN: 24 plant structures; EXPRESSED DURING: 15 growth stages; CONTAINS InterPro DOMAIN/s: Drought induced 19/ RING finger protein 114 (InterPro:IPR008598); BEST Arabidopsis thaliana protein match is: Drought-responsive family protein (TAIR:AT5G49230.1); Has 224 Blast hits to 224 proteins in…	2.47923	4.02248e-05	35.7231	84.2942
20.2.1	stress.abiotic.heat	Sobic.001G400300.1	Transcript	(at1g56300 : 148.0) Chaperone DnaJ-domain superfamily protein; FUNCTIONS IN: heat shock protein binding; INVOLVED IN: protein folding, response to cyclopentenone; LOCATED IN: cellular_component unknown; EXPRESSED IN: 23 plant structures; EXPRESSED DURING: 15 growth stages; CONTAINS InterPro DOMAIN/s: Molecular chaperone, heat shock protein, Hsp40, DnaJ (InterPro:IPR015609), Heat shock protein Dna…	2.54204	0.000854628	10.3125	25.5939
20.2.3	stress.abiotic.drought/salt	Sobic.003G106500.1	Transcript	(at1g13930 : 67.4) Involved in response to salt stress. Knockout mutants are hypersensitive to salt stress.; FUNCTIONS IN: molecular_function unknown; INVOLVED IN: response to salt stress; EXPRESSED IN: 25 plant structures; EXPRESSED DURING: 13 growth stages; BEST Arabidopsis thaliana protein match is: nodulin-related protein 1 (TAIR:AT2G03440.1). (original description: pacid=32729574 locus=Sobic…	4.30992	1.05439e-05	2.96204	12.8397
20.1	stress.biotic	Sobic.009G009400.1	Transcript	(at2g38870 : 56.6) Predicted to encode a PR (pathogenesis-related) peptide that belongs to the PR-6 proteinase inhibitor family. Six putative PR-6-type protein encoding genes are found in Arabidopsis: At2g38900, At2g38870, At5g43570, At5g43580, At3g50020 and At3g46860.; Serine protease inhibitor, potato inhibitor I-type family protein; FUNCTIONS IN: serine-type endopeptidase inhibitor activity; I…	8.28308	5.15937e-09	5.53719	45.998
20.2.1	stress.abiotic.heat	Sobic.003G214000.1	Transcript	(at1g71000 : 129.0) Chaperone DnaJ-domain superfamily protein; FUNCTIONS IN: heat shock protein binding; INVOLVED IN: protein folding; LOCATED IN: cellular_component unknown; EXPRESSED IN: 7 plant structures; EXPRESSED DURING: 4 anthesis, petal differentiation and expansion stage; CONTAINS InterPro DOMAIN/s: Molecular chaperone, heat shock protein, Hsp40, DnaJ (InterPro:IPR015609), Heat shock pro…	122.996	2.02853e-14	0.322704	41.8858
21.4	redox.glutaredoxins	Sobic.009G073000.1	Transcript	(at5g11930 : 80.1) Thioredoxin superfamily protein; FUNCTIONS IN: electron carrier activity, protein disulfide oxidoreductase activity; INVOLVED IN: cell redox homeostasis; EXPRESSED IN: 11 plant structures; EXPRESSED DURING: 6 growth stages; CONTAINS InterPro DOMAIN/s: Glutaredoxin-like, plant II (InterPro:IPR011905), Thioredoxin fold (InterPro:IPR012335), Glutaredoxin (InterPro:IPR002109), Thio…	-5.31168	0.000126165	11.0167	1.98753
21.2	redox.ascorbate and glutathione	Sobic.010G079700.1	Transcript	(at1g06620 : 330.0) encodes a protein whose sequence is similar to a 2-oxoglutarate-dependent dioxygenase; 2-oxoglutarate (2OG) and Fe(II)-dependent oxygenase superfamily protein; CONTAINS InterPro DOMAIN/s: Oxoglutarate/iron-dependent oxygenase (InterPro:IPR005123); BEST Arabidopsis thaliana protein match is: 2-oxoglutarate (2OG) and Fe(II)-dependent oxygenase superfamily protein (TAIR:AT3G61400…	2.47021	0.0045581	2.50389	6.15364
21.6	redox.dismutases and catalases	Sobic.004G011566.2	Transcript	(at1g20630 : 785.0) Catalyzes the reduction of hydrogen peroxide using heme group as cofactor. Protects cells from toxicity by H2O2.; catalase 1 (CAT1); FUNCTIONS IN: catalase activity, cobalt ion binding; INVOLVED IN: in 7 processes; LOCATED IN: mitochondrion, cytosolic ribosome, cell wall, peroxisome, chloroplast envelope; EXPRESSED IN: 26 plant structures; EXPRESSED DURING: 16 growth stages; C…	8.95581	2.70748e-07	11.4894	99.7802
23.2	nucleotide metabolism.degradation	Sobic.009G134300.5	Transcript	(at5g18860 : 739.0) inosine-uridine preferring nucleoside hydrolase family protein; FUNCTIONS IN: hydrolase activity; INVOLVED IN: biological_process unknown; LOCATED IN: cell wall; CONTAINS InterPro DOMAIN/s: Inosine/uridine-preferring nucleoside hydrolase (InterPro:IPR001910); BEST Arabidopsis thaliana protein match is: Inosine-uridine preferring nucleoside hydrolase family protein (TAIR:AT5G18…	2.14191	0.000797239	2.8595	5.89895
23.2	nucleotide metabolism.degradation	Sobic.009G134300.4	Transcript	(at5g18860 : 1019.0) inosine-uridine preferring nucleoside hydrolase family protein; FUNCTIONS IN: hydrolase activity; INVOLVED IN: biological_process unknown; LOCATED IN: cell wall; CONTAINS InterPro DOMAIN/s: Inosine/uridine-preferring nucleoside hydrolase (InterPro:IPR001910); BEST Arabidopsis thaliana protein match is: Inosine-uridine preferring nucleoside hydrolase family protein (TAIR:AT5G1…	2.343	0.000162898	2.4861	5.5481
23.3.3	nucleotide metabolism.salvage.NUDIX hydrolases	Sobic.006G168300.1	Transcript	(at5g47240 : 355.0) nudix hydrolase homolog 8 (NUDT8); FUNCTIONS IN: hydrolase activity; INVOLVED IN: response to wounding; LOCATED IN: cytosol; EXPRESSED IN: 22 plant structures; EXPRESSED DURING: 13 growth stages; CONTAINS InterPro DOMAIN/s: NUDIX hydrolase domain-like (InterPro:IPR015797), NUDIX hydrolase, conserved site (InterPro:IPR020084), Nudix hydrolase 6-like (InterPro:IPR003293), NUDIX …	4.49884	1.50296e-09	9.62301	41.7379
24.2	Biodegradation of Xenobiotics.lactoylglutathione lyase	Sobic.003G049700.1	Transcript	(at1g80160 : 206.0) Lactoylglutathione lyase / glyoxalase I family protein; FUNCTIONS IN: lactoylglutathione lyase activity; INVOLVED IN: carbohydrate metabolic process; LOCATED IN: endomembrane system; EXPRESSED IN: 10 plant structures; EXPRESSED DURING: L mature pollen stage, M germinated pollen stage, 4 anthesis, petal differentiation and expansion stage; BEST Arabidopsis thaliana protein matc…	3.31192	0.0010346	0.783526	2.42889
25.5	C1-metabolism.Methylenetetrahydrofolate dehydrogenase & Methenyltetrahydrofolate cyclohydrolase	Sobic.002G172600.1	Transcript	(at2g38660 : 407.0) Amino acid dehydrogenase family protein; FUNCTIONS IN: binding, catalytic activity; INVOLVED IN: folic acid and derivative biosynthetic process, metabolic process; EXPRESSED IN: 22 plant structures; EXPRESSED DURING: 13 growth stages; CONTAINS InterPro DOMAIN/s: Tetrahydrofolate dehydrogenase/cyclohydrolase, NAD(P)-binding domain (InterPro:IPR020631), Tetrahydrofolate dehydrog…	2.20267	0.00723498	8.78063	18.7256
26.9	misc.glutathione S transferases	Sobic.006G216300.1	Transcript	(at3g62760 : 204.0) Encodes glutathione transferase belonging to the phi class of GSTs. Naming convention according to Wagner et al. (2002).; ATGSTF13; CONTAINS InterPro DOMAIN/s: Thioredoxin fold (InterPro:IPR012335), Glutathione S-transferase, C-terminal (InterPro:IPR004046), Glutathione S-transferase, C-terminal-like (InterPro:IPR010987), Glutathione S-transferase/chloride channel, C-terminal …	-8.58248	0.00489423	6.16099	0.675894
26.19	misc.plastocyanin-like	Sobic.001G431100.2	Transcript	(at2g02850 : 103.0) Encodes plantacyanin one of blue copper proteins. Involved in anther development and pollination. Expressed in the transmitting tract of the pistil.; plantacyanin (ARPN); FUNCTIONS IN: electron carrier activity, copper ion binding; INVOLVED IN: pollination, anther development; LOCATED IN: middle lamella-containing extracellular matrix, apoplast; EXPRESSED IN: 21 plant structur…	-6.6623	0.00517649	3.89751	0.536849
26.28	misc.GDSL-motif lipase	Sobic.010G044500.1	Transcript	(at5g45910 : 291.0) GDSL-like Lipase/Acylhydrolase superfamily protein; FUNCTIONS IN: hydrolase activity, acting on ester bonds, carboxylesterase activity; INVOLVED IN: lipid metabolic process; LOCATED IN: endomembrane system; EXPRESSED IN: 9 plant structures; EXPRESSED DURING: 4 anthesis, C globular stage, D bilateral stage; CONTAINS InterPro DOMAIN/s: Lipase, GDSL (InterPro:IPR001087); BEST Ara…	-6.27088	0.00448275	2.66194	0.414529
26.2	misc.UDP glucosyl and glucoronyl transferases	Sobic.002G085800.2	Transcript	(at3g55700 : 220.0) UDP-Glycosyltransferase superfamily protein; FUNCTIONS IN: UDP-glycosyltransferase activity, transferase activity, transferring glycosyl groups; INVOLVED IN: metabolic process; LOCATED IN: cellular_component unknown; EXPRESSED IN: 9 plant structures; EXPRESSED DURING: 4 anthesis, C globular stage, petal differentiation and expansion stage; CONTAINS InterPro DOMAIN/s: UDP-glucu…	-3.47965	0.0020125	2.0787	0.600714
26.10	misc.cytochrome P450	Sobic.002G295100.1	Transcript	(at4g30210 : 871.0) Encodes NADPH-cytochrome P450 reductase that catalyzes the first oxidative step of the phenylpropanoid general pathway.; P450 reductase 2 (ATR2); FUNCTIONS IN: NADPH-hemoprotein reductase activity; INVOLVED IN: phenylpropanoid metabolic process; LOCATED IN: endoplasmic reticulum, chloroplast; EXPRESSED IN: 24 plant structures; EXPRESSED DURING: 15 growth stages; CONTAINS Inter…	-2.62456	1.27576e-05	28.7103	10.5461
26.6	misc.O-methyl transferases	Sobic.002G179000.1	Transcript	(at4g29510 : 587.0) Has arginine N-methyltransferase activity. Modifies AtMBD7.; arginine methyltransferase 11 (PRMT11); FUNCTIONS IN: protein-arginine N-methyltransferase activity; INVOLVED IN: protein amino acid methylation; LOCATED IN: nucleus; EXPRESSED IN: 22 plant structures; EXPRESSED DURING: 13 growth stages; CONTAINS InterPro DOMAIN/s: Ribosomal L11 methyltransferase, PrmA (InterPro:IPR0…	2.16391	0.000534965	39.1461	81.6277
26.4.1	misc.beta 1,3 glucan hydrolases.glucan endo-1,3-beta-glucosidase	Sobic.004G036800.1	Transcript	(at5g58090 : 651.0) O-Glycosyl hydrolases family 17 protein; FUNCTIONS IN: cation binding, hydrolase activity, hydrolyzing O-glycosyl compounds, catalytic activity; INVOLVED IN: carbohydrate metabolic process; LOCATED IN: anchored to plasma membrane, plasma membrane, anchored to membrane; EXPRESSED IN: 24 plant structures; EXPRESSED DURING: 13 growth stages; CONTAINS InterPro DOMAIN/s: X8 (InterP…	2.44665	0.000629613	10.7612	25.1931
26.21	misc.protease inhibitor/seed storage/lipid transfer protein (LTP) family protein	Sobic.001G112200.1	Transcript	(at4g12470 : 63.2) Encodes AZI1 (AZELAIC ACID INDUCED 1). Involved in the priming of salicylic acid induction and systemic immunity triggered by pathogen or azelaic acid.; azelaic acid induced 1 (AZI1); FUNCTIONS IN: lipid binding; INVOLVED IN: systemic acquired resistance, defense response to fungus, lipid transport; LOCATED IN: endomembrane system; EXPRESSED IN: 12 plant structures; EXPRESSED D…	2.51953	0.00126528	14.0553	34.4935
26.13	misc.acid and other phosphatases	Sobic.008G129000.2	Transcript	(at3g54020 : 391.0) Inositol phosphorylceramide synthase; Arabidopsis Inositol phosphorylceramide synthase 1 (AtIPCS1); FUNCTIONS IN: inositol phosphoceramide synthase activity; INVOLVED IN: sphingolipid biosynthetic process; LOCATED IN: mitochondrion; EXPRESSED IN: 6 plant structures; BEST Arabidopsis thaliana protein match is: Arabidopsis Inositol phosphorylceramide synthase 2 (TAIR:AT2G37940.1…	2.866	7.37085e-05	9.27287	25.1948
26.12	misc.peroxidases	Sobic.007G205600.1	Transcript	(at4g32320 : 307.0) Encodes a cytosolic ascorbate peroxidase APX6. Ascorbate peroxidases are enzymes that scavenge hydrogen peroxide in plant cells. Eight types of APX have been described for Arabidopsis: three cytosolic (APX1, APX2, APX6), two chloroplastic types (stromal sAPX, thylakoid tAPX), and three microsomal (APX3, APX4, APX5) isoforms.; ascorbate peroxidase 6 (APX6); FUNCTIONS IN: L-asco…	3.23922	4.00484e-05	1.5916	5.01236
26.28	misc.GDSL-motif lipase	Sobic.004G121200.1	Transcript	(at5g45910 : 275.0) GDSL-like Lipase/Acylhydrolase superfamily protein; FUNCTIONS IN: hydrolase activity, acting on ester bonds, carboxylesterase activity; INVOLVED IN: lipid metabolic process; LOCATED IN: endomembrane system; EXPRESSED IN: 9 plant structures; EXPRESSED DURING: 4 anthesis, C globular stage, D bilateral stage; CONTAINS InterPro DOMAIN/s: Lipase, GDSL (InterPro:IPR001087); BEST Ara…	3.24691	0.00159573	2.03651	6.34184
26.7	misc.oxidases - copper, flavone etc	Sobic.006G261600.1	Transcript	(at1g65840 : 594.0) encodes a peroxisomal polyamine oxidase, involved in the back-conversion polyamine degradation pathway. Among the five polyamine oxidases in the Arabidopsis genome, PAO4 is the major isoform in root peroxisomes.; polyamine oxidase 4 (PAO4); CONTAINS InterPro DOMAIN/s: Amine oxidase (InterPro:IPR002937), Flavin-containing amine oxidase (InterPro:IPR001613); BEST Arabidopsis tha…	3.37736	2.86854e-07	28.4138	92.9699
26.7	misc.oxidases - copper, flavone etc	Sobic.006G021000.1	Transcript	(at1g19250 : 352.0) FMO1 is required for full expression of TIR-NB-LRR??conditioned resistance to avirulent pathogens and for basal resistance to invasive virulent pathogens. Functions in an EDS1-regulated but SA-independent mechanism that promotes resistance and cell death at pathogen infection sites.; flavin-dependent monooxygenase 1 (FMO1); FUNCTIONS IN: NADP or NADPH binding, oxidoreductase a…	3.6667	0.00167193	0.904398	3.29954
26.4.1	misc.beta 1,3 glucan hydrolases.glucan endo-1,3-beta-glucosidase	Sobic.004G165600.1	Transcript	(at2g27500 : 426.0) Glycosyl hydrolase superfamily protein; FUNCTIONS IN: cation binding, hydrolase activity, hydrolyzing O-glycosyl compounds, catalytic activity; INVOLVED IN: carbohydrate metabolic process; LOCATED IN: anchored to plasma membrane, nucleus, cytoplasm; EXPRESSED IN: 23 plant structures; EXPRESSED DURING: 13 growth stages; CONTAINS InterPro DOMAIN/s: Glycoside hydrolase, catalytic…	4.89684	2.69795e-05	1.14213	5.22922
26.4.1	misc.beta 1,3 glucan hydrolases.glucan endo-1,3-beta-glucosidase	Sobic.006G069200.1	Transcript	(at2g27500 : 401.0) Glycosyl hydrolase superfamily protein; FUNCTIONS IN: cation binding, hydrolase activity, hydrolyzing O-glycosyl compounds, catalytic activity; INVOLVED IN: carbohydrate metabolic process; LOCATED IN: anchored to plasma membrane, nucleus, cytoplasm; EXPRESSED IN: 23 plant structures; EXPRESSED DURING: 13 growth stages; CONTAINS InterPro DOMAIN/s: Glycoside hydrolase, catalytic…	6.57889	8.46191e-05	1.75339	10.7288
26.7	misc.oxidases - copper, flavone etc	Sobic.007G216201.1	Transcript	(at2g36690 : 170.0) 2-oxoglutarate (2OG) and Fe(II)-dependent oxygenase superfamily protein; FUNCTIONS IN: oxidoreductase activity, acting on paired donors, with incorporation or reduction of molecular oxygen, 2-oxoglutarate as one donor, and incorporation of one atom each of oxygen into both donors, oxidoreductase activity; INVOLVED IN: biosynthetic process; LOCATED IN: cellular_component unknow…	7.03773	0.000814184	0.585579	4.34978
26.4.1	misc.beta 1,3 glucan hydrolases.glucan endo-1,3-beta-glucosidase	Sobic.006G069200.3	Transcript	(at2g27500 : 401.0) Glycosyl hydrolase superfamily protein; FUNCTIONS IN: cation binding, hydrolase activity, hydrolyzing O-glycosyl compounds, catalytic activity; INVOLVED IN: carbohydrate metabolic process; LOCATED IN: anchored to plasma membrane, nucleus, cytoplasm; EXPRESSED IN: 23 plant structures; EXPRESSED DURING: 13 growth stages; CONTAINS InterPro DOMAIN/s: Glycoside hydrolase, catalytic…	14.4598	2.86854e-07	0.514501	6.93996
27.3.26	RNA.regulation of transcription.MYB-related transcription factor family	Sobic.007G047400.1	Transcript	(at1g01060 : 328.0) LHY encodes a myb-related putative transcription factor involved in circadian rhythm along with another myb transcription factor CCA1; LATE ELONGATED HYPOCOTYL (LHY); FUNCTIONS IN: DNA binding, sequence-specific DNA binding transcription factor activity; INVOLVED IN: in 11 processes; EXPRESSED IN: 22 plant structures; EXPRESSED DURING: 13 growth stages; BEST Arabidopsis thalia…	-12.7347	0	108.049	8.18639
27.3.8	RNA.regulation of transcription.C2C2(Zn) DOF zinc finger family	Sobic.003G121400.1	Transcript	(at5g39660 : 240.0) Dof-type zinc finger domain-containing protein, identical to H-protein promoter binding factor-2a GI:3386546 from (Arabidopsis thaliana). Interacts with LKP2 and FKF1, but its overexpression does not change flowering time under short or long day conditions.; cycling DOF factor 2 (CDF2); CONTAINS InterPro DOMAIN/s: Zinc finger, Dof-type (InterPro:IPR003851); BEST Arabidopsis th…	-11.6506	4.27275e-05	4.70409	0.380606
27.3.26	RNA.regulation of transcription.MYB-related transcription factor family	Sobic.010G275700.1	Transcript	(at5g37260 : 141.0) Encodes a MYB family transcription factor Circadian 1 (CIR1). Involved in circadian regulation in Arabidopsis.; REVEILLE 2 (RVE2); CONTAINS InterPro DOMAIN/s: SANT, DNA-binding (InterPro:IPR001005), Homeodomain-like (InterPro:IPR009057), Myb, DNA-binding (InterPro:IPR014778), HTH transcriptional regulator, Myb-type, DNA-binding (InterPro:IPR017930), Myb-like DNA-binding domain…	-5.53627	7.79691e-12	10.9923	1.9087
27.3.80	RNA.regulation of transcription.zf-HD	Sobic.007G160400.1	Transcript	(at4g24660 : 108.0) homeobox protein 22 (HB22); CONTAINS InterPro DOMAIN/s: Homeobox domain, ZF-HD class (InterPro:IPR006455), ZF-HD homeobox protein, Cys/His-rich dimerisation domain (InterPro:IPR006456), Homeodomain-related (InterPro:IPR012287); BEST Arabidopsis thaliana protein match is: homeobox protein 25 (TAIR:AT5G65410.1); Has 493 Blast hits to 471 proteins in 34 species: Archae - 0; Bacte…	-4.50485	0.00349142	2.80646	0.566865
27.3.14	RNA.regulation of transcription.CCAAT box binding factor family, HAP2	Sobic.008G174650.8	Transcript	(at3g05690 : 103.0) Encodes a subunit of CCAAT-binding complex, binds to CCAAT box motif present in some plant promoter sequences. One of three members of this class (HAP2A, HAP2B, HAP2C), it is expressed in vegetative and reproductive tissues.; "nuclear factor Y, subunit A2" (NF-YA2); CONTAINS InterPro DOMAIN/s: CCAAT-binding transcription factor, subunit B (InterPro:IPR001289); BEST Arabidopsis…	-4.06949	0.00911476	2.07733	0.477078
27.3.89	RNA.regulation of transcription.ovate family OFP	Sobic.001G468900.1	Transcript	(at2g18500 : 71.2) ovate family protein 7 (OFP7); INVOLVED IN: biological_process unknown; LOCATED IN: plasma membrane; EXPRESSED IN: shoot apex, embryo, hypocotyl, flower, seed; EXPRESSED DURING: F mature embryo stage, petal differentiation and expansion stage, E expanded cotyledon stage, D bilateral stage; CONTAINS InterPro DOMAIN/s: Protein of unknown function DUF623 (InterPro:IPR006458); BEST…	-4.03088	9.24506e-06	4.18719	0.997994
27.3.8	RNA.regulation of transcription.C2C2(Zn) DOF zinc finger family	Sobic.001G252800.1	Transcript	(at5g39660 : 151.0) Dof-type zinc finger domain-containing protein, identical to H-protein promoter binding factor-2a GI:3386546 from (Arabidopsis thaliana). Interacts with LKP2 and FKF1, but its overexpression does not change flowering time under short or long day conditions.; cycling DOF factor 2 (CDF2); CONTAINS InterPro DOMAIN/s: Zinc finger, Dof-type (InterPro:IPR003851); BEST Arabidopsis th…	-3.79117	0.000324783	3.40589	0.857805
27.3.6	RNA.regulation of transcription.bHLH,Basic Helix-Loop-Helix family	Sobic.001G476500.1	Transcript	(at1g22490 : 157.0) basic helix-loop-helix (bHLH) DNA-binding superfamily protein; FUNCTIONS IN: DNA binding, sequence-specific DNA binding transcription factor activity; INVOLVED IN: regulation of transcription; LOCATED IN: nucleus; EXPRESSED IN: 17 plant structures; EXPRESSED DURING: 8 growth stages; CONTAINS InterPro DOMAIN/s: Helix-loop-helix DNA-binding domain (InterPro:IPR001092), Helix-loo…	-3.67466	0.00119172	56.5872	14.8762
27.1.1	RNA.processing.splicing	Sobic.002G249500.2	Transcript	(at1g27650 : 296.0) U2 auxiliary factor small subunit. The atU2AF35a protein and its homolog, atU2AF35b, contain most of the conserved domains of hsU2AF35, including the psiRRM, one RS domain, two zinc fingers, and the two regions for interacting with U2AF large subunit. Both proteins lack the stretch of glycines present in human U2AF35. The sequences are overall 83% identical, and each Arabidops…	-3.62002	1.25325e-05	5.32299	1.41459
27.1	RNA.processing	Sobic.001G394800.2	Transcript	(at3g17040 : 680.0) It is a RNA tetratricopeptide repeat-containing protein required for normal processing of transcripts from the polycistronic chloroplast psbB-psbT-psbH-petB-petD operon coding for proteins of the photosystem II and cytochrome b6/f complexes. Localizes to the chloroplast membrane. Involved in regulating plastidial gene expression and biogenesis.; high chlorophyll fluorescent 10…	-3.47637	0.00158985	2.10677	0.579746
27.3.6	RNA.regulation of transcription.bHLH,Basic Helix-Loop-Helix family	Sobic.002G232900.1	Transcript	(at3g61950 : 121.0) basic helix-loop-helix (bHLH) DNA-binding superfamily protein; FUNCTIONS IN: DNA binding, sequence-specific DNA binding transcription factor activity; INVOLVED IN: regulation of transcription; LOCATED IN: nucleus; EXPRESSED IN: 15 plant structures; EXPRESSED DURING: 10 growth stages; CONTAINS InterPro DOMAIN/s: Helix-loop-helix DNA-binding domain (InterPro:IPR001092), Helix-lo…	-3.35851	8.92273e-05	9.39337	2.68172
27.3.69	RNA.regulation of transcription.SET-domain transcriptional regulator family	Sobic.007G121700.1	Transcript	(at2g35160 : 467.0) Encodes SU(var)3-9 homologue 5 (SUVH5). SUVH5 has histone methyltransferase (MTase) activity in vitro and contributes to the maintenance of H3 mK9 (methylation of histone H3 at Lys-9) and CMT3-mediated non-CG methylation in vivo. This is a member of a subfamily of SET proteins that shares a conserved SRA domain.; SU(VAR)3-9 homolog 5 (SUVH5); FUNCTIONS IN: histone methyltransf…	-3.33186	2.05616e-09	3.77199	1.07572
27.3.7	RNA.regulation of transcription.C2C2(Zn) CO-like, Constans-like zinc finger family	Sobic.004G208400.1	Transcript	(at1g06040 : 213.0) Encodes salt tolerance protein (STO) which confers salt tolerance to yeast cells. Fully complements calcineurin deficient yeast but does not encode a phosphoprotein phosphatase. Sequence has similarities to CONSTANS. STO co-localizes with COP1 and plays a role in light signaling.; SALT TOLERANCE (STO); CONTAINS InterPro DOMAIN/s: Zinc finger, B-box (InterPro:IPR000315); BEST A…	-3.21308	0.0031028	39.5185	11.8886
27.3.12	RNA.regulation of transcription.C3H zinc finger family	Sobic.009G072100.1	Transcript	(at2g19810 : 274.0) CCCH-type zinc finger family protein; CONTAINS InterPro DOMAIN/s: Zinc finger, CCCH-type (InterPro:IPR000571); BEST Arabidopsis thaliana protein match is: Zinc finger C-x8-C-x5-C-x3-H type family protein (TAIR:AT4G29190.1); Has 721 Blast hits to 690 proteins in 126 species: Archae - 0; Bacteria - 0; Metazoa - 152; Fungi - 6; Plants - 412; Viruses - 0; Other Eukaryotes - 151 (s…	-3.09444	4.62938e-10	57.2408	17.8263
27.3.67	RNA.regulation of transcription.putative transcription regulator	Sobic.001G045600.1	Transcript	(at2g41870 : 155.0) Remorin family protein; CONTAINS InterPro DOMAIN/s: Remorin, C-terminal (InterPro:IPR005516); BEST Arabidopsis thaliana protein match is: Remorin family protein (TAIR:AT3G57540.1); Has 469 Blast hits to 467 proteins in 36 species: Archae - 0; Bacteria - 7; Metazoa - 9; Fungi - 6; Plants - 437; Viruses - 0; Other Eukaryotes - 10 (source: NCBI BLink). (original description: paci…	-3.07316	0.00723972	13.8037	4.28087
27.3.3	RNA.regulation of transcription.AP2/EREBP, APETALA2/Ethylene-responsive element binding protein family	Sobic.009G111200.1	Transcript	(at3g16770 : 94.7) Encodes a member of the ERF (ethylene response factor) subfamily B-2 of the plant specific ERF/AP2 transcription factor family (RAP2.3). The protein contains one AP2 domain. There are 5 members in this subfamily including RAP2.2 AND RAP2.12.It is localized to the nucleus and acts as a transcriptional activator through the GCC-box. It has been identified as a suppressor of Bax-i…	-3.06729	0.000576197	15.8516	4.98194
27.1.1	RNA.processing.splicing	Sobic.003G149800.3	Transcript	(at1g09140 : 261.0) Encodes a serine-arginine rich RNA binding protein involved in regulation of splicing (including splicing of itself). Exists as 3 alternative spliced forms that are differentially expressed.; SERINE-ARGININE PROTEIN 30 (ATSRP30); CONTAINS InterPro DOMAIN/s: RNA recognition motif, RNP-1 (InterPro:IPR000504), Nucleotide-binding, alpha-beta plait (InterPro:IPR012677); BEST Arabid…	-3.06649	1.9639e-07	28.8338	9.01698
27.3.3	RNA.regulation of transcription.AP2/EREBP, APETALA2/Ethylene-responsive element binding protein family	Sobic.003G078100.1	Transcript	(at1g68840 : 249.0) Rav2 is part of a complex that has been named `regulator of the (H+)-ATPase of the vacuolar and endosomal membranes' (RAVE); related to ABI3/VP1 2 (RAV2); FUNCTIONS IN: transcription repressor activity, DNA binding, sequence-specific DNA binding transcription factor activity; INVOLVED IN: regulation of transcription, DNA-dependent; LOCATED IN: chloroplast; EXPRESSED IN: 11 pla…	-3.03653	9.31224e-05	3.32523	1.04699
27.1.1	RNA.processing.splicing	Sobic.002G249500.4	Transcript	(at1g27650 : 296.0) U2 auxiliary factor small subunit. The atU2AF35a protein and its homolog, atU2AF35b, contain most of the conserved domains of hsU2AF35, including the psiRRM, one RS domain, two zinc fingers, and the two regions for interacting with U2AF large subunit. Both proteins lack the stretch of glycines present in human U2AF35. The sequences are overall 83% identical, and each Arabidops…	-2.95496	0.000162898	5.974	1.93878
27.3.89	RNA.regulation of transcription.ovate family OFP	Sobic.003G010700.1	Transcript	(at2g18500 : 82.0) ovate family protein 7 (OFP7); INVOLVED IN: biological_process unknown; LOCATED IN: plasma membrane; EXPRESSED IN: shoot apex, embryo, hypocotyl, flower, seed; EXPRESSED DURING: F mature embryo stage, petal differentiation and expansion stage, E expanded cotyledon stage, D bilateral stage; CONTAINS InterPro DOMAIN/s: Protein of unknown function DUF623 (InterPro:IPR006458); BEST…	-2.91798	0.00448275	5.09453	1.66708
27.4	RNA.RNA binding	Sobic.004G219400.1	Transcript	(at3g04500 : 261.0) RNA-binding (RRM/RBD/RNP motifs) family protein; FUNCTIONS IN: RNA binding, nucleotide binding, nucleic acid binding; INVOLVED IN: biological_process unknown; EXPRESSED IN: 24 plant structures; EXPRESSED DURING: 15 growth stages; CONTAINS InterPro DOMAIN/s: RNA recognition motif, RNP-1 (InterPro:IPR000504), Nucleotide-binding, alpha-beta plait (InterPro:IPR012677), RNA recogni…	-2.8328	5.20989e-07	22.7945	7.72533
27.3.89	RNA.regulation of transcription.ovate family OFP	Sobic.009G247500.1	Transcript	(at2g18500 : 68.2) ovate family protein 7 (OFP7); INVOLVED IN: biological_process unknown; LOCATED IN: plasma membrane; EXPRESSED IN: shoot apex, embryo, hypocotyl, flower, seed; EXPRESSED DURING: F mature embryo stage, petal differentiation and expansion stage, E expanded cotyledon stage, D bilateral stage; CONTAINS InterPro DOMAIN/s: Protein of unknown function DUF623 (InterPro:IPR006458); BEST…	-2.76488	0.000467677	23.3255	8.14815
27.3.35	RNA.regulation of transcription.bZIP transcription factor family	Sobic.004G085600.1	Transcript	(at5g11260 : 160.0) Basic leucine zipper (bZIP) transcription factor. Nuclear localization. Involved in light-regulated transcriptional activation of G-box-containing promoters. Negatively regulated by Cop1. Although cytokinins do not appear to affect the gene's promoter activity, they appear to stabilize the protein. HY5 plays a role in anthocyanin accumulation in far-red light and blue light, b…	-2.7077	0.001316	7.0898	2.42785
27.3.4	RNA.regulation of transcription.ARF, Auxin Response Factor family	Sobic.003G003800.1	Transcript	(at4g23980 : 532.0) Encodes auxin response factor 9 (ARF9).; auxin response factor 9 (ARF9); FUNCTIONS IN: sequence-specific DNA binding transcription factor activity; INVOLVED IN: regulation of transcription, DNA-dependent; LOCATED IN: nucleus; EXPRESSED IN: 22 plant structures; EXPRESSED DURING: 13 growth stages; CONTAINS InterPro DOMAIN/s: Aux/IAA-ARF-dimerisation (InterPro:IPR011525), Transcr…	-2.68814	0.00198257	5.20793	1.88103
27.3.8	RNA.regulation of transcription.C2C2(Zn) DOF zinc finger family	Sobic.001G489900.1	Transcript	(at5g39660 : 187.0) Dof-type zinc finger domain-containing protein, identical to H-protein promoter binding factor-2a GI:3386546 from (Arabidopsis thaliana). Interacts with LKP2 and FKF1, but its overexpression does not change flowering time under short or long day conditions.; cycling DOF factor 2 (CDF2); CONTAINS InterPro DOMAIN/s: Zinc finger, Dof-type (InterPro:IPR003851); BEST Arabidopsis th…	-2.65819	0.00242427	12.1553	4.39481
27.1.1	RNA.processing.splicing	Sobic.002G249500.5	Transcript	(at1g27650 : 296.0) U2 auxiliary factor small subunit. The atU2AF35a protein and its homolog, atU2AF35b, contain most of the conserved domains of hsU2AF35, including the psiRRM, one RS domain, two zinc fingers, and the two regions for interacting with U2AF large subunit. Both proteins lack the stretch of glycines present in human U2AF35. The sequences are overall 83% identical, and each Arabidops…	-2.58534	0.00193583	6.87197	2.54542
27.3.11	RNA.regulation of transcription.C2H2 zinc finger family	Sobic.007G173200.1	Transcript	(at2g02070 : 335.0) indeterminate(ID)-domain 5 (IDD5); FUNCTIONS IN: sequence-specific DNA binding transcription factor activity, zinc ion binding, nucleic acid binding; INVOLVED IN: regulation of transcription; LOCATED IN: intracellular, chloroplast; EXPRESSED IN: 22 plant structures; EXPRESSED DURING: 13 growth stages; CONTAINS InterPro DOMAIN/s: Zinc finger, C2H2-like (InterPro:IPR015880), Zin…	-2.54142	0.00907944	2.92654	1.09818
27.1	RNA.processing	Sobic.004G156400.3	Transcript	(at1g03330 : 179.0) Small nuclear ribonucleoprotein family protein; CONTAINS InterPro DOMAIN/s: Like-Sm ribonucleoprotein (LSM) domain (InterPro:IPR001163), U6 snRNA-associated Sm-like protein LSm2 (InterPro:IPR016654), Like-Sm ribonucleoprotein (LSM) domain, eukaryotic/archaea-type (InterPro:IPR006649), Like-Sm ribonucleoprotein (LSM)-related domain (InterPro:IPR010920); Has 762 Blast hits to 76…	-2.37777	0.000340549	10.3291	4.20712
27.3.40	RNA.regulation of transcription.Aux/IAA family	Sobic.001G161601.1	Transcript	(at3g04730 : 216.0) early auxin-induced (IAA16); indoleacetic acid-induced protein 16 (IAA16); FUNCTIONS IN: sequence-specific DNA binding transcription factor activity; INVOLVED IN: response to auxin stimulus; LOCATED IN: nucleus; EXPRESSED IN: 22 plant structures; EXPRESSED DURING: 13 growth stages; CONTAINS InterPro DOMAIN/s: Aux/IAA-ARF-dimerisation (InterPro:IPR011525), AUX/IAA protein (Inte…	-2.22573	0.00190589	45.5581	19.6648
27.3.99	RNA.regulation of transcription.unclassified	Sobic.010G089400.1	Transcript	(at4g39870 : 298.0) TLD-domain containing nucleolar protein; FUNCTIONS IN: molecular_function unknown; INVOLVED IN: biological_process unknown; LOCATED IN: cellular_component unknown; EXPRESSED IN: 23 plant structures; EXPRESSED DURING: 15 growth stages; CONTAINS InterPro DOMAIN/s: TLDc (InterPro:IPR006571); BEST Arabidopsis thaliana protein match is: TLD-domain containing nucleolar protein (TAIR…	-2.20191	0.00165139	17.2348	7.5239
27.3.23	RNA.regulation of transcription.HSF,Heat-shock transcription factor family	Sobic.002G051900.1	Transcript	(at3g22830 : 316.0) member of Heat Stress Transcription Factor (Hsf) family; heat shock transcription factor A6B (HSFA6B); FUNCTIONS IN: DNA binding, sequence-specific DNA binding transcription factor activity; INVOLVED IN: regulation of transcription, DNA-dependent; LOCATED IN: nucleus; EXPRESSED IN: root; CONTAINS InterPro DOMAIN/s: Winged helix-turn-helix transcription repressor DNA-binding (I…	-2.17394	0.00213848	3.17153	1.39889
27.3.26	RNA.regulation of transcription.MYB-related transcription factor family	Sobic.004G281800.1	Transcript	(at5g52660 : 276.0) Homeodomain-like superfamily protein; CONTAINS InterPro DOMAIN/s: SANT, DNA-binding (InterPro:IPR001005), Homeodomain-like (InterPro:IPR009057), Myb, DNA-binding (InterPro:IPR014778), HTH transcriptional regulator, Myb-type, DNA-binding (InterPro:IPR017930), Myb-like DNA-binding domain, SHAQKYF class (InterPro:IPR006447); BEST Arabidopsis thaliana protein match is: Homeodomain…	-2.1348	0.000387847	9.29897	4.19151
27.3.39	RNA.regulation of transcription.AtSR Transcription Factor family	Sobic.001G474600.1	Transcript	(at5g64220 : 745.0) Calmodulin-binding transcription activator protein with CG-1 and Ankyrin domains; FUNCTIONS IN: calmodulin binding, transcription regulator activity; INVOLVED IN: regulation of transcription; LOCATED IN: nucleus; EXPRESSED IN: 23 plant structures; EXPRESSED DURING: 13 growth stages; CONTAINS InterPro DOMAIN/s: Ankyrin repeat-containing domain (InterPro:IPR020683), CG-1 (InterP…	-2.1315	0.000178425	10.4522	4.74056
27.3.14	RNA.regulation of transcription.CCAAT box binding factor family, HAP2	Sobic.008G168300.1	Transcript	(at1g30500 : 136.0) "nuclear factor Y, subunit A7" (NF-YA7); FUNCTIONS IN: sequence-specific DNA binding transcription factor activity, specific transcriptional repressor activity; INVOLVED IN: negative regulation of gene-specific transcription, regulation of transcription, DNA-dependent; LOCATED IN: CCAAT-binding factor complex, nucleus; EXPRESSED IN: 19 plant structures; EXPRESSED DURING: 8 gro…	-2.00199	0.00118808	16.9267	8.16125
27.3.3	RNA.regulation of transcription.AP2/EREBP, APETALA2/Ethylene-responsive element binding protein family	Sobic.009G101400.4	Transcript	(at5g05410 : 151.0) Encodes a transcription factor that specifically binds to DRE/CRT cis elements (responsive to drought and low-temperature stress). Belongs to the DREB subfamily A-2 of ERF/AP2 transcription factor family (DREB2A). There are eight members in this subfamily including DREB2B. The protein contains one AP2 domain. Overexpression of transcriptional activation domain of DREB2A result…	2.10921	0.000467677	20.1316	40.9324
27.3.7	RNA.regulation of transcription.C2C2(Zn) CO-like, Constans-like zinc finger family	Sobic.003G026700.1	Transcript	(at1g78600 : 115.0) light-regulated zinc finger protein 1 (LZF1); CONTAINS InterPro DOMAIN/s: Zinc finger, B-box (InterPro:IPR000315); BEST Arabidopsis thaliana protein match is: B-box zinc finger family protein (TAIR:AT1G06040.1). (original description: pacid=32728083 locus=Sobic.003G026700 ID=Sobic.003G026700.1.v3.1 annot-version=v3.1)	2.19622	0.00977972	1.40192	3.03383
27.4	RNA.RNA binding	Sobic.001G022600.1	Transcript	(at3g26420 : 137.0) Zinc finger-containing glycine-rich RNA-binding protein. Cold-inducible. Contributes to the enhancement of freezing tolerance.; ATRZ-1A; CONTAINS InterPro DOMAIN/s: RNA recognition motif, RNP-1 (InterPro:IPR000504), Nucleotide-binding, alpha-beta plait (InterPro:IPR012677), Zinc finger, CCHC-type (InterPro:IPR001878); BEST Arabidopsis thaliana protein match is: RNA-binding (RR…	2.25169	6.60646e-06	55.5411	120.753
27.4	RNA.RNA binding	Sobic.002G038300.1	Transcript	(at3g52380 : 211.0) chloroplast RNA-binding protein; chloroplast RNA-binding protein 33 (CP33); FUNCTIONS IN: RNA binding; LOCATED IN: thylakoid, chloroplast stroma, chloroplast; EXPRESSED IN: 23 plant structures; EXPRESSED DURING: 14 growth stages; CONTAINS InterPro DOMAIN/s: RNA recognition motif, RNP-1 (InterPro:IPR000504), Nucleotide-binding, alpha-beta plait (InterPro:IPR012677); BEST Arabid…	2.34766	0.000560253	3.93002	9.14209
27.4	RNA.RNA binding	Sobic.001G141300.1	Transcript	(at2g21660 : 137.0) Encodes a small glycine-rich RNA binding protein that is part of a negative-feedback loop through which AtGRP7 regulates the circadian oscillations of its own transcript. Gene expression is induced by cold. GRP7 appears to promote stomatal opening and reduce tolerance under salt and dehydration stress conditions, but, promotes stomatal closing and thereby increases stress tole…	2.421	8.78547e-05	1298.6	3026.13
27.3.66	RNA.regulation of transcription.Psudo ARR transcription factor family	Sobic.005G044400.1	Transcript	(at5g24470 : 204.0) Encodes a pseudo-response regulator whose mutation affects various circadian-associated biological events such as flowering time in the long-day photoperiod conditions, red light sensitivity of seedlings during early photomorphogenesis, and the period of free-running rhythms of certain clock-controlled genes including CCA1 and APRR1/TOC1 in constant white light. Acts as transc…	2.43987	1.6059e-05	10.276	24.393
27.2	RNA.transcription	Sobic.006G146300.1	Transcript	(at4g13670 : 270.0) plastid transcriptionally active 5 (PTAC5); FUNCTIONS IN: unfolded protein binding, heat shock protein binding; INVOLVED IN: protein folding, metabolic process; LOCATED IN: plastid chromosome, chloroplast thylakoid membrane, chloroplast, nucleoid, chloroplast envelope; EXPRESSED IN: 21 plant structures; EXPRESSED DURING: 13 growth stages; CONTAINS InterPro DOMAIN/s: Peptidogly…	2.73915	0.00191686	1.4734	4.08786
27.4	RNA.RNA binding	Sobic.003G401400.1	Transcript	(at4g13850 : 137.0) Encodes a glycine-rich RNA-binding protein. Gene expression is induced by cold.; GLYCINE-RICH RNA-BINDING PROTEIN 2 (ATGRP2); FUNCTIONS IN: double-stranded DNA binding, RNA binding, single-stranded DNA binding, copper ion binding, ATP binding; INVOLVED IN: response to cold, seed germination, response to osmotic stress; LOCATED IN: mitochondrion; EXPRESSED IN: 23 plant structur…	2.75602	1.38972e-05	140.756	373.717
27.4	RNA.RNA binding	Sobic.001G022600.2	Transcript	(at3g26420 : 137.0) Zinc finger-containing glycine-rich RNA-binding protein. Cold-inducible. Contributes to the enhancement of freezing tolerance.; ATRZ-1A; CONTAINS InterPro DOMAIN/s: RNA recognition motif, RNP-1 (InterPro:IPR000504), Nucleotide-binding, alpha-beta plait (InterPro:IPR012677), Zinc finger, CCHC-type (InterPro:IPR001878); BEST Arabidopsis thaliana protein match is: RNA-binding (RR…	2.96711	0.000654694	6.18405	17.7808
27.1	RNA.processing	Sobic.003G397800.1	Transcript	(at5g63120 : 655.0) P-loop containing nucleoside triphosphate hydrolases superfamily protein; FUNCTIONS IN: helicase activity, nucleic acid binding, ATP binding, ATP-dependent helicase activity; EXPRESSED IN: 22 plant structures; EXPRESSED DURING: 10 growth stages; CONTAINS InterPro DOMAIN/s: DNA/RNA helicase, DEAD/DEAH box type, N-terminal (InterPro:IPR011545), RNA helicase, DEAD-box type, Q mot…	3.05447	0.000471618	2.26831	6.46156
27.3.7	RNA.regulation of transcription.C2C2(Zn) CO-like, Constans-like zinc finger family	Sobic.004G063200.1	Transcript	(at5g57660 : 75.1) CONSTANS-like 5 (COL5); FUNCTIONS IN: sequence-specific DNA binding transcription factor activity, zinc ion binding; INVOLVED IN: regulation of transcription; LOCATED IN: intracellular; EXPRESSED IN: 23 plant structures; EXPRESSED DURING: 13 growth stages; CONTAINS InterPro DOMAIN/s: CCT domain (InterPro:IPR010402), Zinc finger, B-box (InterPro:IPR000315); BEST Arabidopsis thal…	3.05556	0.00977972	1.02698	2.82395
27.3.66	RNA.regulation of transcription.Psudo ARR transcription factor family	Sobic.002G275100.1	Transcript	(at5g24470 : 290.0) Encodes a pseudo-response regulator whose mutation affects various circadian-associated biological events such as flowering time in the long-day photoperiod conditions, red light sensitivity of seedlings during early photomorphogenesis, and the period of free-running rhythms of certain clock-controlled genes including CCA1 and APRR1/TOC1 in constant white light. Acts as transc…	3.18946	6.60646e-06	15.8365	49.0441
27.3.35	RNA.regulation of transcription.bZIP transcription factor family	Sobic.004G107900.1	Transcript	(at3g58120 : 168.0) Encodes a member of the BZIP family of transcription factors. Forms heterodimers with the related protein AtbZIP34. Binds to G-boxes in vitro and is localized to the nucleus in onion epidermal cells.; BZIP61; FUNCTIONS IN: DNA binding, transcription activator activity, sequence-specific DNA binding transcription factor activity; INVOLVED IN: regulation of transcription, DNA-de…	3.2621	4.48671e-05	6.6156	20.7366
27.1.2	RNA.processing.RNA helicase	Sobic.003G222600.1	Transcript	(at5g08610 : 693.0) P-loop containing nucleoside triphosphate hydrolases superfamily protein; FUNCTIONS IN: helicase activity, nucleic acid binding, ATP binding, ATP-dependent helicase activity; LOCATED IN: chloroplast; EXPRESSED IN: 25 plant structures; EXPRESSED DURING: 15 growth stages; CONTAINS InterPro DOMAIN/s: RNA helicase, DEAD-box type, Q motif (InterPro:IPR014014), DNA/RNA helicase, DEA…	3.56943	4.69784e-06	4.63839	16.0417
27.3.57	RNA.regulation of transcription.JUMONJI family	Sobic.002G247200.1	Transcript	(at3g20810 : 428.0) 2-oxoglutarate (2OG) and Fe(II)-dependent oxygenase superfamily protein; CONTAINS InterPro DOMAIN/s: Transcription factor jumonji/aspartyl beta-hydroxylase (InterPro:IPR003347); BEST Arabidopsis thaliana protein match is: 2-oxoglutarate (2OG) and Fe(II)-dependent oxygenase superfamily protein (TAIR:AT5G19840.2); Has 35333 Blast hits to 34131 proteins in 2444 species: Archae - …	4.40866	0.00910026	1.23104	5.38139
27.3.7	RNA.regulation of transcription.C2C2(Zn) CO-like, Constans-like zinc finger family	Sobic.004G007400.3	Transcript	(at4g15250 : 64.3) B-box type zinc finger protein with CCT domain; FUNCTIONS IN: sequence-specific DNA binding transcription factor activity, zinc ion binding; LOCATED IN: intracellular; EXPRESSED IN: petal, leaf whorl, flower; EXPRESSED DURING: 4 anthesis, petal differentiation and expansion stage; CONTAINS InterPro DOMAIN/s: CCT domain (InterPro:IPR010402), Zinc finger, B-box (InterPro:IPR00031…	5.41283	0.0027839	0.558522	3.06076
27.3.3	RNA.regulation of transcription.AP2/EREBP, APETALA2/Ethylene-responsive element binding protein family	Sobic.004G283300.1	Transcript	(at5g52020 : 78.2) encodes a member of the DREB subfamily A-4 of ERF/AP2 transcription factor family. The protein contains one AP2 domain. There are 17 members in this subfamily including TINY.; Integrase-type DNA-binding superfamily protein; FUNCTIONS IN: DNA binding, transcription activator activity, sequence-specific DNA binding transcription factor activity; INVOLVED IN: defense response to f…	5.52716	0.0031622	2.33149	12.2365
27.3.66	RNA.regulation of transcription.Psudo ARR transcription factor family	Sobic.004G216700.1	Transcript	(at5g61380 : 273.0) Pseudo response regulator involved in the generation of circadian rhythms. TOC1 appears to shorten the period of circumnutation speed. TOC1 contributes to the plant fitness (carbon fixation, biomass) by influencing the circadian clock period. PRR3 may increase the stability of TOC1 by preventing interactions between TOC1 and the F-box protein ZTL. Expression of TOC1 is correla…	5.87444	0.000175686	2.30782	13.1094
27.4	RNA.RNA binding	Sobic.002G386400.1	Transcript	(at2g37220 : 255.0) Encodes a chloroplast RNA binding protein. A substrate of the type III effector HopU1 (mono-ADP-ribosyltransferase). Protein is tyrosine-phosphorylated and its phosphorylation state is modulated in response to ABA in Arabidopsis thaliana seeds.; RNA-binding (RRM/RBD/RNP motifs) family protein; FUNCTIONS IN: RNA binding, poly(U) RNA binding; INVOLVED IN: response to cold, respo…	8.56	2.02853e-14	5.784	48.2043
27.3.57	RNA.regulation of transcription.JUMONJI family	Sobic.007G210801.4	Transcript	(at3g20810 : 266.0) 2-oxoglutarate (2OG) and Fe(II)-dependent oxygenase superfamily protein; CONTAINS InterPro DOMAIN/s: Transcription factor jumonji/aspartyl beta-hydroxylase (InterPro:IPR003347); BEST Arabidopsis thaliana protein match is: 2-oxoglutarate (2OG) and Fe(II)-dependent oxygenase superfamily protein (TAIR:AT5G19840.2); Has 35333 Blast hits to 34131 proteins in 2444 species: Archae - …	44.2664	0.000216496	0.179787	7.02079
28.99	DNA.unspecified	Sobic.006G273000.1	Transcript	(at2g45850 : 132.0) AT hook motif DNA-binding family protein; FUNCTIONS IN: DNA binding; INVOLVED IN: biological_process unknown; LOCATED IN: nucleus; EXPRESSED IN: 21 plant structures; EXPRESSED DURING: 13 growth stages; CONTAINS InterPro DOMAIN/s: Protein of unknown function DUF296 (InterPro:IPR005175), AT hook, DNA-binding motif (InterPro:IPR017956); BEST Arabidopsis thaliana protein match is:…	2.99472	1.36227e-05	5.28556	15.2443
29.5	protein.degradation	Sobic.006G005900.1	Transcript	(at2g27920 : 344.0) serine carboxypeptidase-like 51 (SCPL51); FUNCTIONS IN: serine-type carboxypeptidase activity; INVOLVED IN: proteolysis; LOCATED IN: mitochondrion; EXPRESSED IN: 22 plant structures; EXPRESSED DURING: 13 growth stages; CONTAINS InterPro DOMAIN/s: Peptidase S10, serine carboxypeptidase (InterPro:IPR001563), Peptidase S10, serine carboxypeptidase, active site (InterPro:IPR018202…	-15.6259	0.00175892	3.34943	0.202416
29.6	protein.folding	Sobic.010G134700.1	Transcript	(at3g25230 : 707.0) Encodes a a high molecular weight member of the FK506 binding protein (FKBP) family. It has three FKBP12-like domains, tetratricopeptide repeats, and a putative calmodulin binding domain. Modulates thermotolerance by interacting with HSP90.1 and affecting the accumulation of HsfA2-regulated sHSPs.; rotamase FKBP 1 (ROF1); CONTAINS InterPro DOMAIN/s: Tetratricopeptide TPR-1 (In…	-7.01021	0.000440378	35.4064	4.81438
29.5.7	protein.degradation.metalloprotease	Sobic.001G104900.1	Transcript	(at1g17870 : 783.0) S2P-like putative metalloprotease, also contain transmembrane helices near their C-termini and many of them, five of seven, contain a conserved zinc-binding motif HEXXH. Homolog of EGY1. Each of the EGY1 and EGY-like proteins share two additional highly conserved motifs, the previously reported NPDG motif (aa 442??454 in EGY1, Rudner et al., 1999) and a newly defined GNLR moti…	-6.05254	6.96757e-05	2.79249	0.430894
29.5.11.4.3.2	protein.degradation.ubiquitin.E3.SCF.FBOX	Sobic.010G052300.1	Transcript	(at5g67140 : 253.0) F-box/RNI-like superfamily protein; CONTAINS InterPro DOMAIN/s: F-box domain, cyclin-like (InterPro:IPR001810), F-box domain, Skp2-like (InterPro:IPR022364); BEST Arabidopsis thaliana protein match is: F-box/RNI-like superfamily protein (TAIR:AT1G21410.1); Has 1807 Blast hits to 1807 proteins in 277 species: Archae - 0; Bacteria - 0; Metazoa - 736; Fungi - 347; Plants - 385; V…	-5.02185	0.00196979	4.38241	0.835577
29.5.11.4.2	protein.degradation.ubiquitin.E3.RING	Sobic.002G386000.1	Transcript	(at1g26800 : 79.0) RING/U-box superfamily protein; FUNCTIONS IN: zinc ion binding; EXPRESSED IN: 20 plant structures; EXPRESSED DURING: 11 growth stages; CONTAINS InterPro DOMAIN/s: Zinc finger, RING-type (InterPro:IPR001841), Zinc finger, C3HC4 RING-type (InterPro:IPR018957); BEST Arabidopsis thaliana protein match is: RING/U-box superfamily protein (TAIR:AT1G14200.1); Has 9899 Blast hits to 986…	-3.95124	0.000164235	7.26992	1.74076
29.5.11.4.3.2	protein.degradation.ubiquitin.E3.SCF.FBOX	Sobic.009G113400.1	Transcript	(at4g02440 : 205.0) EID1 is an F-box protein that functions as a negative regulator in phytochrome A (phyA)-specific light signalling. Expressed at all stages of plant development independently of light conditions, localizes to the nucleus, and forms nuclear speckles under continuous far-red light. Forms stable dimeric and trimeric complexes with several ASK proteins and Cullin1 in yeast and in p…	-2.93286	0.00175892	10.5276	3.47592
29.4	protein.postranslational modification	Sobic.009G238600.1	Transcript	(at2g29380 : 229.0) highly ABA-induced PP2C gene 3 (HAI3); FUNCTIONS IN: protein serine/threonine phosphatase activity, catalytic activity; INVOLVED IN: protein amino acid dephosphorylation; LOCATED IN: protein serine/threonine phosphatase complex; CONTAINS InterPro DOMAIN/s: Protein phosphatase 2C, manganese/magnesium aspartate binding site (InterPro:IPR000222), Protein phosphatase 2C-related (I…	-2.84369	0.000467677	7.20708	2.41105
29.4	protein.postranslational modification	Sobic.005G036500.1	Transcript	(at3g44610 : 453.0) Protein kinase superfamily protein; FUNCTIONS IN: kinase activity; INVOLVED IN: protein amino acid phosphorylation; LOCATED IN: chloroplast; EXPRESSED IN: 22 plant structures; EXPRESSED DURING: 13 growth stages; CONTAINS InterPro DOMAIN/s: Protein kinase, catalytic domain (InterPro:IPR000719), Serine/threonine-protein kinase domain (InterPro:IPR002290), Serine/threonine-protei…	-2.45544	6.15876e-05	4.28751	1.66986
29.5.11.4.3.2	protein.degradation.ubiquitin.E3.SCF.FBOX	Sobic.002G375701.1	Transcript	(at4g33160 : 255.0) F-box family protein; CONTAINS InterPro DOMAIN/s: F-box domain, cyclin-like (InterPro:IPR001810), F-box domain, Skp2-like (InterPro:IPR022364); BEST Arabidopsis thaliana protein match is: Galactose oxidase/kelch repeat superfamily protein (TAIR:AT1G27340.1); Has 30201 Blast hits to 17322 proteins in 780 species: Archae - 12; Bacteria - 1396; Metazoa - 17338; Fungi - 3422; Plan…	-2.43478	0.00795477	6.34311	2.51104
29.5.11.4.3.2	protein.degradation.ubiquitin.E3.SCF.FBOX	Sobic.001G389300.1	Transcript	(at1g30200 : 258.0) F-box family protein; CONTAINS InterPro DOMAIN/s: F-box domain, Skp2-like (InterPro:IPR022364); BEST Arabidopsis thaliana protein match is: F-box family protein (TAIR:AT5G46170.1); Has 35333 Blast hits to 34131 proteins in 2444 species: Archae - 798; Bacteria - 22429; Metazoa - 974; Fungi - 991; Plants - 531; Viruses - 0; Other Eukaryotes - 9610 (source: NCBI BLink). (original…	-2.10873	0.00859426	9.37722	4.29441
29.3.4.99	protein.targeting.secretory pathway.unspecified	Sobic.004G271700.1	Transcript	(at5g17060 : 344.0) A member of ARF GTPase family. A thaliana has 21 members of this family, known to be essential for vesicle coating and uncoating and functions in GTP-binding. Gene encoding ADP-ribosylation factor and similar to ADP-ribosylation factor 1; ARF 1 (GP:385340) {Drosophila melanogaster), other ARFs and ARF-like proteins.; ADP-ribosylation factor B1B (ARFB1B); FUNCTIONS IN: GTP bind…	-2.06666	0.00863109	13.1158	6.07872
29.5	protein.degradation	Sobic.010G220500.1	Transcript	(at4g20070 : 556.0) The gene encoding Arabidopsis thaliana Allantoate Amidohydrolase (AtAAH)which catalyzes the allantoate deiminase reaction (EC 3.5.3.9)is expressed in all parts of the plant being consistent with a function in purine turnover in Arabidopsis.; allantoate amidohydrolase (AAH); CONTAINS InterPro DOMAIN/s: Peptidase M20 (InterPro:IPR002933), ArgE/DapE/ACY1/CPG2/YscS, conserved site…	-2.00435	0.000627133	41.9624	20.1651
29.4	protein.postranslational modification	Sobic.004G186300.1	Transcript	(at1g47380 : 541.0) Protein phosphatase 2C family protein; FUNCTIONS IN: protein serine/threonine phosphatase activity, catalytic activity; INVOLVED IN: biological_process unknown; LOCATED IN: cellular_component unknown; EXPRESSED IN: 23 plant structures; EXPRESSED DURING: 15 growth stages; CONTAINS InterPro DOMAIN/s: Protein phosphatase 2C-related (InterPro:IPR001932), Protein phosphatase 2C (In…	2.13059	0.00130484	11.945	24.193
29.2.1.2.2.36	protein.synthesis.ribosomal protein.eukaryotic.60S subunit.L36	Sobic.003G351000.1	Transcript	(at3g53740 : 151.0) Ribosomal protein L36e family protein; FUNCTIONS IN: structural constituent of ribosome; INVOLVED IN: translation; LOCATED IN: cytosolic ribosome, ribosome, cytosolic large ribosomal subunit, plasma membrane, membrane; EXPRESSED IN: 23 plant structures; EXPRESSED DURING: 13 growth stages; CONTAINS InterPro DOMAIN/s: Ribosomal protein L36e (InterPro:IPR000509); BEST Arabidopsis…	2.138	0.00633179	33.5006	68.8448
29.5.3	protein.degradation.cysteine protease	Sobic.004G142800.1	Transcript	(at4g39090 : 504.0) Similar to cysteine proteinases, induced by desiccation but not abscisic acid. Required for RRS1-R mediated resistance against Ralstonia solanacearum. Interacts with the R. solanacearum type III effector PopP2. RD19 associates with PopP2 to form a nuclear complex that is required for activation of the RRS1-R??mediated resistance response.; RESPONSIVE TO DEHYDRATION 19 (RD19); …	2.372	9.31224e-05	74.5644	171.081
29.4	protein.postranslational modification	Sobic.003G054400.1	Transcript	(at2g30500 : 228.0) Kinase interacting (KIP1-like) family protein; EXPRESSED IN: 23 plant structures; EXPRESSED DURING: 14 growth stages; CONTAINS InterPro DOMAIN/s: KIP1-like (InterPro:IPR011684); BEST Arabidopsis thaliana protein match is: Kinase interacting (KIP1-like) family protein (TAIR:AT5G58320.2). (original description: pacid=32731960 locus=Sobic.003G054400 ID=Sobic.003G054400.1.v3.1 ann…	2.45722	0.000193257	46.5427	109.279
29.6	protein.folding	Sobic.001G120000.1	Transcript	(at1g18170 : 255.0) FKBP-like peptidyl-prolyl cis-trans isomerase family protein; FUNCTIONS IN: FK506 binding, peptidyl-prolyl cis-trans isomerase activity; INVOLVED IN: protein folding; LOCATED IN: chloroplast thylakoid membrane, chloroplast; EXPRESSED IN: 21 plant structures; EXPRESSED DURING: 13 growth stages; CONTAINS InterPro DOMAIN/s: Peptidyl-prolyl cis-trans isomerase, FKBP-type (InterPro…	2.46068	0.000920493	3.18362	7.75358
29.5.11.4.2	protein.degradation.ubiquitin.E3.RING	Sobic.006G193000.1	Transcript	(at2g17450 : 79.0) Encodes a putative RING-H2 finger protein RHA3a.; RING-H2 finger A3A (RHA3A); FUNCTIONS IN: zinc ion binding; EXPRESSED IN: 21 plant structures; EXPRESSED DURING: 13 growth stages; CONTAINS InterPro DOMAIN/s: Zinc finger, RING-type (InterPro:IPR001841), Zinc finger, C3HC4 RING-type (InterPro:IPR018957); BEST Arabidopsis thaliana protein match is: RING-H2 finger A3B (TAIR:AT4G35…	2.52472	0.000525469	8.65354	20.9046
29.4	protein.postranslational modification	Sobic.002G300400.1	Transcript	(at4g38470 : 527.0) ACT-like protein tyrosine kinase family protein; FUNCTIONS IN: protein serine/threonine/tyrosine kinase activity, protein kinase activity; INVOLVED IN: protein amino acid phosphorylation, metabolic process; LOCATED IN: cytosol; EXPRESSED IN: 25 plant structures; EXPRESSED DURING: 15 growth stages; CONTAINS InterPro DOMAIN/s: Serine/threonine-protein kinase domain (InterPro:IPR…	2.9047	1.12839e-06	3.83774	10.8131
29.4	protein.postranslational modification	Sobic.001G462800.1	Transcript	(at4g33920 : 396.0) Protein phosphatase 2C family protein; FUNCTIONS IN: protein serine/threonine phosphatase activity, catalytic activity; INVOLVED IN: protein amino acid dephosphorylation; LOCATED IN: mitochondrion, protein serine/threonine phosphatase complex; EXPRESSED IN: 23 plant structures; EXPRESSED DURING: 13 growth stages; CONTAINS InterPro DOMAIN/s: Protein phosphatase 2C, manganese/ma…	2.93576	0.000123707	3.96035	11.0768
29.5.5	protein.degradation.serine protease	Sobic.001G321800.1	Transcript	(at1g63120 : 248.0) AtRBL2 has been identified as a rhomboid protein involved in regulated intramembrane proteolysis (RIP). The enzyme has the proteolytic activity and substrate specificity comparable to the Drosophila Rho-1 protein.; RHOMBOID-like 2 (RBL2); CONTAINS InterPro DOMAIN/s: Peptidase S54, rhomboid (InterPro:IPR002610); BEST Arabidopsis thaliana protein match is: RHOMBOID-like protein …	3.00721	0.00351342	18.462	52.4594
29.4	protein.postranslational modification	Sobic.002G034700.1	Transcript	(at1g30270 : 672.0) Arabidopsis thaliana CBL-interacting protein kinase 23. CIPK23 serves as a positive regulator of the potassium transporter AKT1 by directly phosphorylating AKT1. CIPK23 is activated by the binding of two calcineurin B-like proteins, CBL1 and CBL9.; CBL-interacting protein kinase 23 (CIPK23); CONTAINS InterPro DOMAIN/s: Protein kinase, ATP binding site (InterPro:IPR017441), Ser…	3.18557	6.87456e-05	4.34629	13.106
29.5.11.4.5.2	protein.degradation.ubiquitin.E3.BTB/POZ Cullin3.BTB/POZ	Sobic.006G124000.1	Transcript	(at3g48360 : 191.0) encodes a protein (BT2) that is an essential component of the TAC1-mediated telomerase activation pathway. Acts redundantly with BT3 and BT1 during female gametophyte development and with BT3 during male gametophyte development. BT2 also mediates multiple responses to nutrients, stresses, and hormones.; BTB and TAZ domain protein 2 (BT2); CONTAINS InterPro DOMAIN/s: BTB/POZ (I…	3.64321	0.000880669	5.64534	19.5834
29.4	protein.postranslational modification	Sobic.009G109700.1	Transcript	(at5g27930 : 437.0) Protein phosphatase 2C family protein; FUNCTIONS IN: protein serine/threonine phosphatase activity, catalytic activity; INVOLVED IN: biological_process unknown; LOCATED IN: cellular_component unknown; EXPRESSED IN: 22 plant structures; EXPRESSED DURING: 13 growth stages; CONTAINS InterPro DOMAIN/s: Protein phosphatase 2C-related (InterPro:IPR001932), Protein phosphatase 2C (In…	4.30881	5.02652e-12	3.85949	15.9588
29.5.11.4.3.2	protein.degradation.ubiquitin.E3.SCF.FBOX	Sobic.005G145300.1	Transcript	(at1g68050 : 864.0) Encodes FKF1, a flavin-binding kelch repeat F box protein, is clock-controlled, regulates transition to flowering. Forms a complex with GI on the CO promoter to regulate CO expression.; "flavin-binding, kelch repeat, f box 1" (FKF1); FUNCTIONS IN: ubiquitin-protein ligase activity, signal transducer activity; INVOLVED IN: response to blue light, positive regulation of flower d…	4.54465	3.15462e-05	3.68583	16.426
29.4	protein.postranslational modification	Sobic.005G012000.1	Transcript	(at5g07070 : 519.0) Encodes CBL-interacting protein kinase 2 (CIPK2).; CBL-interacting protein kinase 2 (CIPK2); FUNCTIONS IN: protein serine/threonine kinase activity, protein kinase activity, kinase activity, ATP binding; INVOLVED IN: signal transduction, protein amino acid phosphorylation; LOCATED IN: cellular_component unknown; EXPRESSED IN: stem, leaf whorl, root, flower; EXPRESSED DURING: p…	4.64931	9.80828e-05	8.58286	37.991
29.5.11.4.2	protein.degradation.ubiquitin.E3.RING	Sobic.001G230700.1	Transcript	(at5g22920 : 417.0) CHY-type/CTCHY-type/RING-type Zinc finger protein; FUNCTIONS IN: zinc ion binding; EXPRESSED IN: 25 plant structures; EXPRESSED DURING: 14 growth stages; CONTAINS InterPro DOMAIN/s: Zinc finger, CHY-type (InterPro:IPR008913), Zinc finger, CTCHY-type (InterPro:IPR017921), Zinc finger, RING-type (InterPro:IPR001841), Zinc finger, C3HC4 RING-type (InterPro:IPR018957); BEST Arabid…	4.79742	7.13259e-07	2.77162	13.1158
29.4.1.57	protein.postranslational modification.kinase.receptor like cytoplasmatic kinase VII	Sobic.006G179500.3	Transcript	(at2g28930 : 331.0) protein kinase 1B (PK1B); FUNCTIONS IN: protein serine/threonine kinase activity, protein kinase activity, kinase activity, ATP binding; INVOLVED IN: protein amino acid phosphorylation; LOCATED IN: plasma membrane; EXPRESSED IN: 22 plant structures; EXPRESSED DURING: 13 growth stages; CONTAINS InterPro DOMAIN/s: Protein kinase, ATP binding site (InterPro:IPR017441), Protein ki…	5.31961	1.04699e-06	0.842131	4.16238
29.1.4	protein.aa activation.leucine-tRNA ligase	Sobic.006G256300.2	Transcript	(at1g09620 : 1442.0) ATP binding;leucine-tRNA ligases;aminoacyl-tRNA ligases;nucleotide binding;ATP binding;aminoacyl-tRNA ligases; FUNCTIONS IN: nucleotide binding, aminoacyl-tRNA ligase activity, leucine-tRNA ligase activity, ATP binding; INVOLVED IN: leucyl-tRNA aminoacylation, translation, tRNA aminoacylation for protein translation; LOCATED IN: chloroplast; EXPRESSED IN: 25 plant structures;…	6.35819	8.92273e-05	0.557868	3.56125
30.5	signalling.G-proteins	Sobic.010G131400.1	Transcript	(at3g07880 : 251.0) SUPERCENTIPEDE1 (SCN1); FUNCTIONS IN: Rho GDP-dissociation inhibitor activity; INVOLVED IN: root epidermal cell differentiation, cell tip growth; LOCATED IN: cytoplasm; EXPRESSED IN: 25 plant structures; EXPRESSED DURING: 15 growth stages; CONTAINS InterPro DOMAIN/s: Immunoglobulin E-set (InterPro:IPR014756), RHO protein GDP dissociation inhibitor (InterPro:IPR000406); BEST Ar…	-3.0181	1.78068e-05	10.7564	3.39433
30.2.4	signalling.receptor kinases.leucine rich repeat IV	Sobic.003G196000.2	Transcript	(at2g45340 : 544.0) Leucine-rich repeat protein kinase family protein; FUNCTIONS IN: protein serine/threonine kinase activity, protein kinase activity, ATP binding; INVOLVED IN: transmembrane receptor protein tyrosine kinase signaling pathway, protein amino acid phosphorylation; LOCATED IN: endomembrane system; EXPRESSED IN: 21 plant structures; EXPRESSED DURING: 13 growth stages; CONTAINS InterP…	-2.91301	0.00776466	8.3454	2.73027
30.2.11	signalling.receptor kinases.leucine rich repeat XI	Sobic.005G091300.1	Transcript	(at1g72180 : 818.0) Leucine-rich receptor-like protein kinase family protein; FUNCTIONS IN: protein serine/threonine kinase activity, kinase activity, ATP binding; INVOLVED IN: transmembrane receptor protein tyrosine kinase signaling pathway, protein amino acid phosphorylation; LOCATED IN: cellular_component unknown; EXPRESSED IN: 22 plant structures; EXPRESSED DURING: 13 growth stages; CONTAINS …	-2.33176	0.00885192	4.25645	1.76873
30.2.3	signalling.receptor kinases.leucine rich repeat III	Sobic.004G296200.1	Transcript	(at5g07620 : 258.0) Protein kinase superfamily protein; FUNCTIONS IN: protein kinase activity, kinase activity, ATP binding; INVOLVED IN: protein amino acid phosphorylation; LOCATED IN: endomembrane system; EXPRESSED IN: 7 plant structures; EXPRESSED DURING: C globular stage, F mature embryo stage, petal differentiation and expansion stage, E expanded cotyledon stage, D bilateral stage; CONTAINS …	-2.26753	1.44768e-05	43.3665	18.5004
30.2.11	signalling.receptor kinases.leucine rich repeat XI	Sobic.001G446400.1	Transcript	(at5g65700 : 1106.0) Encodes a CLAVATA1-related receptor kinase-like protein required for both shoot and flower meristem function. Very similar to BAM2,with more than 85% a.a. identity. It has a broad expression pattern and is involved in vascular strand development in the leaf, control of leaf shape, size and symmetry, male gametophyte development and ovule specification and function. Anthers of…	-2.20161	1.9639e-07	33.6644	14.6963
30.2.99	signalling.receptor kinases.misc	Sobic.002G427900.1	Transcript	(at5g01740 : 124.0) Nuclear transport factor 2 (NTF2) family protein; CONTAINS InterPro DOMAIN/s: Wound-induced protein, Wun1 (InterPro:IPR009798); BEST Arabidopsis thaliana protein match is: senescence associated gene 20 (TAIR:AT3G10985.1); Has 1807 Blast hits to 1807 proteins in 277 species: Archae - 0; Bacteria - 0; Metazoa - 736; Fungi - 347; Plants - 385; Viruses - 0; Other Eukaryotes - 339 …	-2.15966	0.00981661	36.7257	16.5012
30.2.6	signalling.receptor kinases.leucine rich repeat VI	Sobic.009G169400.1	Transcript	(at5g45840 : 322.0) Leucine-rich repeat protein kinase family protein; FUNCTIONS IN: protein serine/threonine kinase activity, protein kinase activity, ATP binding; INVOLVED IN: transmembrane receptor protein tyrosine kinase signaling pathway, protein amino acid phosphorylation; LOCATED IN: endomembrane system; EXPRESSED IN: 22 plant structures; EXPRESSED DURING: 13 growth stages; CONTAINS InterP…	2.62178	0.0061835	3.71112	9.19936
30.4	signalling.phosphinositides	Sobic.003G005800.3	Transcript	(at4g20260 : 100.0) Encodes a Ca2+ and Cu2+ binding protein. N-terminal myristylation on glycine 2 appears to enable it to associate tightly with the plasma membrane. Recombinant PCaP1 interacts strongly with phosphatidylinositol 3,5-bisphosphate (PtdIns(3,5)P2) and PtdIns (3,4,5)P3, and weakly with PtdIns(3,5)P2 and PtdIns(4,5). It also interacts with calmodulin (CaM) in a calcium-dependent mann…	4.30536	0.00011208	11.5597	48.4185
31.1	cell.organisation	Sobic.008G150400.1	Transcript	(at3g50390 : 287.0) Transducin/WD40 repeat-like superfamily protein; CONTAINS InterPro DOMAIN/s: WD40 repeat 2 (InterPro:IPR019782), WD40 repeat-like-containing domain (InterPro:IPR011046), WD40-repeat-containing domain (InterPro:IPR017986), WD40/YVTN repeat-like-containing domain (InterPro:IPR015943), WD40 repeat (InterPro:IPR001680), WD40 repeat, subgroup (InterPro:IPR019781), G-protein beta WD…	-14.0633	5.05588e-11	13.1717	0.882248
31.2	cell.division	Sobic.003G354900.1	Transcript	(at3g55580 : 558.0) Regulator of chromosome condensation (RCC1) family protein; CONTAINS InterPro DOMAIN/s: Regulator of chromosome condensation/beta-lactamase-inhibitor protein II (InterPro:IPR009091), Regulator of chromosome condensation, RCC1 (InterPro:IPR000408); BEST Arabidopsis thaliana protein match is: Regulator of chromosome condensation (RCC1) family protein (TAIR:AT3G53830.1); Has 2017…	-3.78761	0.00368374	12.3419	3.12215
31.1	cell.organisation	Sobic.010G131300.2	Transcript	(at2g04740 : 629.0) ankyrin repeat family protein; CONTAINS InterPro DOMAIN/s: BTB/POZ (InterPro:IPR013069), BTB/POZ fold (InterPro:IPR011333), Ankyrin repeat-containing domain (InterPro:IPR020683), Kelch related (InterPro:IPR013089), BTB/POZ-like (InterPro:IPR000210); Has 35333 Blast hits to 34131 proteins in 2444 species: Archae - 798; Bacteria - 22429; Metazoa - 974; Fungi - 991; Plants - 531;…	2.04156	0.00398504	1.44438	2.90504
31.4	cell.vesicle transport	Sobic.003G393500.1	Transcript	(at5g50380 : 132.0) A member of EXO70 gene family, putative exocyst subunits, conserved in land plants. Arabidopsis thaliana contains 23 putative EXO70 genes, which can be classified into eight clusters on the phylogenetic tree.; exocyst subunit exo70 family protein F1 (EXO70F1); INVOLVED IN: exocytosis, vesicle docking involved in exocytosis; LOCATED IN: plasma membrane, exocyst; EXPRESSED IN: 2…	3.24206	0.00286496	1.93522	5.83719
31.3	cell.cycle	Sobic.002G190700.2	Transcript	(at1g70210 : 249.0) Encodes a D-type cyclin that physically interacts with CDC2A. Its expression is upregulated early during germination.; CYCLIN D1;1 (CYCD1;1); FUNCTIONS IN: cyclin-dependent protein kinase regulator activity; INVOLVED IN: G1 phase of mitotic cell cycle, regulation of cell cycle; LOCATED IN: nucleus; EXPRESSED IN: 23 plant structures; EXPRESSED DURING: 13 growth stages; CONTAINS…	5.04342	0.0015354	1.81873	8.88969
33.99	development.unspecified	Sobic.004G302700.1	Transcript	(at4g00180 : 200.0) YABBY gene family member, likely has transcription factor activity, involved in specifying abaxial cell fate. Along with FIL, involved in patterning of the fruit. GUS reporter gene expression in seedlings is observed in the young leaves and as the leaf matures, expression is restricted to the abaxial tissues of leaves, expression is also observed on either side of the leaf mar…	-18.2699	1.27576e-05	3.96825	0.198831
33.99	development.unspecified	Sobic.004G157100.1	Transcript	(at5g13170 : 253.0) senescence-associated gene 29 (SAG29); LOCATED IN: endomembrane system, integral to membrane, membrane; EXPRESSED IN: 13 plant structures; EXPRESSED DURING: LP.04 four leaves visible, 4 anthesis, C globular stage, petal differentiation and expansion stage; CONTAINS InterPro DOMAIN/s: MtN3/saliva-related transmembrane protein, conserved region (InterPro:IPR018169), RAG1-activat…	-6.12283	0.00035052	5.428	0.835923
33.99	development.unspecified	Sobic.002G299200.1	Transcript	(at1g48410 : 872.0) Encodes an RNA Slicer that selectively recruits microRNAs and siRNAs. There is currently no evidence that AGO1 Slicer is in a high molecular weight RNA-induced silencing complex (RISC). Mutants are defective in post-transcriptional gene silencing and have pleiotropic developmental and morphological defects. Through its action on the regulation of ARF17 expression, the protein …	-4.26951	0.00523473	2.50568	0.56009
33.99	development.unspecified	Sobic.010G031100.1	Transcript	(at5g25940 : 56.6) early nodulin-related; FUNCTIONS IN: molecular_function unknown; LOCATED IN: mitochondrion; EXPRESSED IN: 24 plant structures; EXPRESSED DURING: 16 growth stages; CONTAINS InterPro DOMAIN/s: Early nodulin 93 ENOD93 protein (InterPro:IPR005050); Has 1807 Blast hits to 1807 proteins in 277 species: Archae - 0; Bacteria - 0; Metazoa - 736; Fungi - 347; Plants - 385; Viruses - 0; O…	-2.86558	0.00267409	15.2425	5.1258
33.99	development.unspecified	Sobic.003G423900.1	Transcript	(at1g50420 : 346.0) Encodes a scarecrow-like protein (SCL3) Putative transcription factors interacting with the gene product of VHA-B1 (vacuolar ATPase subunit B1; as shown through yeast two-hybrid assay).; scarecrow-like 3 (SCL3); CONTAINS InterPro DOMAIN/s: Transcription factor GRAS (InterPro:IPR005202); BEST Arabidopsis thaliana protein match is: SCARECROW-like 21 (TAIR:AT2G04890.1); Has 3106 …	-2.41399	0.00320278	11.7979	4.72689
33.4.3	development.organ development.shoot development.shoot development	Sobic.003G424950.1	Transcript	(at2g41370 : 562.0) Encodes BOP2, a cytoplasmic and nuclear-localized NPR1 like protein with BTB/POZ domain and ankyrin repeats. Interacts with BOP1 and appears to be genetically redundant with BOP1.bop1/bop2 double mutants have longer leaves, often with leaflets on the petiole, asymmetric flowers with extra organs and no nectaries. Also defective in floral organ abscission. BOP1/2 promotes flora…	-2.25528	5.21318e-05	10.7029	4.54193
33.3	development.squamosa promoter binding like (SPL)	Sobic.002G312300.1	Transcript	(at1g53160 : 122.0) Encodes a member of the SPL (squamosa-promoter binding protein-like)gene family, a novel gene family encoding DNA binding proteins and putative transcription factors. Contains the SBP-box, which encodes the SBP-domain, required and sufficient for interaction with DNA. It is involved in regulation of flowering and vegetative phase change. Its temporal expression is regulated by…	-2.06613	0.000780617	23.6199	10.9965
33.99	development.unspecified	Sobic.003G040900.3	Transcript	(at1g22770 : 1452.0) Together with CONSTANTS (CO) and FLOWERING LOCUS T (FT), GIGANTEA promotes flowering under long days in a circadian clock-controlled flowering pathway. GI acts earlier than CO and FT in the pathway by increasing CO and FT mRNA abundance. Located in the nucleus. Regulates several developmental processes, including photoperiod-mediated flowering, phytochrome B signaling, circad…	2.0242	0.00868769	34.1673	66.697
33.99	development.unspecified	Sobic.006G204100.1	Transcript	(at2g33430 : 313.0) differentiation and greening-like 1 (DAL1); FUNCTIONS IN: molecular_function unknown; INVOLVED IN: plastid organization, endonucleolytic cleavage of tetracistronic rRNA transcript (SSU-rRNA, LSU-rRNA, 4.5S-rRNA, 5S-rRNA); LOCATED IN: chloroplast; EXPRESSED IN: 22 plant structures; EXPRESSED DURING: 13 growth stages; BEST Arabidopsis thaliana protein match is: plastid developme…	2.11912	0.000275113	11.0629	22.9481
33.99	development.unspecified	Sobic.003G040900.1	Transcript	(at1g22770 : 1452.0) Together with CONSTANTS (CO) and FLOWERING LOCUS T (FT), GIGANTEA promotes flowering under long days in a circadian clock-controlled flowering pathway. GI acts earlier than CO and FT in the pathway by increasing CO and FT mRNA abundance. Located in the nucleus. Regulates several developmental processes, including photoperiod-mediated flowering, phytochrome B signaling, circad…	3.14725	6.86498e-05	26.1214	79.3806
33.99	development.unspecified	Sobic.010G258300.1	Transcript	(at3g45870 : 397.0) nodulin MtN21 /EamA-like transporter family protein; LOCATED IN: membrane; EXPRESSED IN: 9 plant structures; EXPRESSED DURING: M germinated pollen stage, 4 anthesis, petal differentiation and expansion stage; CONTAINS InterPro DOMAIN/s: Protein of unknown function DUF6, transmembrane (InterPro:IPR000620); BEST Arabidopsis thaliana protein match is: nodulin MtN21 /EamA-like tra…	3.60588	1.9639e-07	9.25171	32.4768
33.99	development.unspecified	Sobic.001G086500.1	Transcript	(at1g69120 : 231.0) Floral homeotic gene encoding a MADS domain protein homologous to SRF transcription factors. Specifies floral meristem and sepal identity. Required for the transcriptional activation of AGAMOUS. Interacts with LEAFY.Binds to promoter and regulates the expression of flowering time genes SVP, SOC1 and AGL24.; APETALA1 (AP1); CONTAINS InterPro DOMAIN/s: Transcription factor, MADS…	10.2512	5.56079e-12	0.824596	8.35141
33.1	development.storage proteins	Sobic.001G059800.1	Transcript	(at3g22640 : 151.0) PAP85; FUNCTIONS IN: nutrient reservoir activity; INVOLVED IN: biological_process unknown; LOCATED IN: plant-type cell wall; EXPRESSED IN: stem, seed; EXPRESSED DURING: seedling growth, seed development stages; CONTAINS InterPro DOMAIN/s: Cupin, RmlC-type (InterPro:IPR011051), Cupin 1 (InterPro:IPR006045), RmlC-like jelly roll fold (InterPro:IPR014710); BEST Arabidopsis thalia…	11.2402	0.000154805	0.341518	3.79758
34.19.1	transport.Major Intrinsic Proteins.PIP	Sobic.006G150100.1	Transcript	(at2g37170 : 469.0) a member of the plasma membrane intrinsic protein subfamily PIP2. localizes to the plasma membrane and exhibits water transport activity in Xenopus oocyte. expressed specifically in the vascular bundles and protein level increases slightly during leaf dev; plasma membrane intrinsic protein 2 (PIP2B); FUNCTIONS IN: water channel activity; INVOLVED IN: response to water deprivat…	-5.32272	0.0012439	6.84181	1.22275
34.99	transport.misc	Sobic.002G119100.1	Transcript	(at1g04570 : 400.0) Major facilitator superfamily protein; FUNCTIONS IN: transporter activity; INVOLVED IN: transport; LOCATED IN: chloroplast, membrane; CONTAINS InterPro DOMAIN/s: Biopterin transport-related protein BT1 (InterPro:IPR004324), Major facilitator superfamily, general substrate transporter (InterPro:IPR016196); BEST Arabidopsis thaliana protein match is: Major facilitator superfamil…	-4.51973	7.27589e-05	3.98173	0.841998
34.3	transport.amino acids	Sobic.008G068200.1	Transcript	(at5g49630 : 443.0) Is a high affinity amino acid transporter capable of transporting aspartate and tryptophan. May be involved in the amino acid uptake from xylem.; amino acid permease 6 (AAP6); FUNCTIONS IN: acidic amino acid transmembrane transporter activity, neutral amino acid transmembrane transporter activity, amino acid transmembrane transporter activity; INVOLVED IN: response to water de…	-4.10253	0.00335681	14.9435	3.5217
34.19.3	transport.Major Intrinsic Proteins.NIP	Sobic.010G092600.1	Transcript	(at5g37810 : 215.0) NOD26-like intrinsic protein 4;1 (NIP4;1); FUNCTIONS IN: water channel activity; INVOLVED IN: transport, transmembrane transport; LOCATED IN: integral to membrane, membrane; EXPRESSED IN: male gametophyte, cultured cell, pollen tube; EXPRESSED DURING: M germinated pollen stage; CONTAINS InterPro DOMAIN/s: Major intrinsic protein, conserved site (InterPro:IPR022357), Aquaporin …	-3.2154	0.00421751	28.0389	8.45127
34.19.3	transport.Major Intrinsic Proteins.NIP	Sobic.001G195800.1	Transcript	(at4g10380 : 343.0) Boric acid channel. Essential for efficient boron uptake and plant development under boron limitation. Also functions in arsenite transport and tolerance. Localized preferentially in outer membrane domains of root cells.; NOD26-like intrinsic protein 5;1 (NIP5;1); CONTAINS InterPro DOMAIN/s: Major intrinsic protein, conserved site (InterPro:IPR022357), Major intrinsic protein …	-3.20947	0.00236504	95.2297	28.8731
34.99	transport.misc	Sobic.001G159600.1	Transcript	(at3g13050 : 478.0) Major facilitator superfamily protein; FUNCTIONS IN: carbohydrate transmembrane transporter activity, transporter activity, sugar:hydrogen symporter activity; INVOLVED IN: transport, transmembrane transport; LOCATED IN: integral to membrane, membrane; EXPRESSED IN: 9 plant structures; EXPRESSED DURING: L mature pollen stage, M germinated pollen stage, 4 anthesis, petal differe…	-3.01219	1.50443e-07	18.6453	5.93635
34.8	transport.metabolite transporters at the envelope membrane	Sobic.009G025100.1	Transcript	(at3g11320 : 379.0) Nucleotide-sugar transporter family protein; FUNCTIONS IN: organic anion transmembrane transporter activity; LOCATED IN: endomembrane system, membrane; EXPRESSED IN: 19 plant structures; EXPRESSED DURING: 11 growth stages; CONTAINS InterPro DOMAIN/s: Protein of unknown function DUF6, transmembrane (InterPro:IPR000620), Protein of unknown function DUF250 (InterPro:IPR004853); B…	-2.95053	0.00491627	2.04609	0.661846
34.16	transport.ABC transporters and multidrug resistance systems	Sobic.007G054500.1	Transcript	(at1g31770 : 632.0) ATP-binding cassette 14 (ABCG14); FUNCTIONS IN: ATPase activity, coupled to transmembrane movement of substances; LOCATED IN: membrane; EXPRESSED IN: 23 plant structures; EXPRESSED DURING: 13 growth stages; CONTAINS InterPro DOMAIN/s: ATPase, AAA+ type, core (InterPro:IPR003593), ABC transporter-like (InterPro:IPR003439), ABC-2 type transporter (InterPro:IPR013525), ABC transp…	-2.78715	0.000736564	12.6329	4.39811
34.16	transport.ABC transporters and multidrug resistance systems	Sobic.007G210500.1	Transcript	(at3g59140 : 1663.0) member of MRP subfamily; multidrug resistance-associated protein 14 (MRP14); FUNCTIONS IN: ATPase activity, coupled to transmembrane movement of substances; INVOLVED IN: transport, transmembrane transport; LOCATED IN: plasma membrane; EXPRESSED IN: 17 plant structures; EXPRESSED DURING: 9 growth stages; CONTAINS InterPro DOMAIN/s: ATPase, AAA+ type, core (InterPro:IPR003593),…	-2.32743	0.00118808	12.6679	5.25731
34.18	transport.unspecified anions	Sobic.008G132300.1	Transcript	(at3g62270 : 1090.0) HCO3- transporter family; FUNCTIONS IN: anion exchanger activity; INVOLVED IN: anion transport; LOCATED IN: integral to membrane, membrane; EXPRESSED IN: 22 plant structures; EXPRESSED DURING: 13 growth stages; CONTAINS InterPro DOMAIN/s: Bicarbonate transporter, eukaryotic (InterPro:IPR003020), Bicarbonate transporter, C-terminal (InterPro:IPR011531); BEST Arabidopsis thalia…	-2.27429	0.0030715	112.793	47.9922
34.13	transport.peptides and oligopeptides	Sobic.009G136500.1	Transcript	(at1g68570 : 537.0) Major facilitator superfamily protein; FUNCTIONS IN: transporter activity; INVOLVED IN: oligopeptide transport; LOCATED IN: membrane; EXPRESSED IN: 23 plant structures; EXPRESSED DURING: 13 growth stages; CONTAINS InterPro DOMAIN/s: Oligopeptide transporter (InterPro:IPR000109), Major facilitator superfamily, general substrate transporter (InterPro:IPR016196); BEST Arabidopsis…	-2.18278	0.00579579	7.17351	3.1409
34.1	transport.p- and v-ATPases	Sobic.001G132400.3	Transcript	(at5g62670 : 1180.0) H(+)-ATPase 11 (HA11); FUNCTIONS IN: ATPase activity; INVOLVED IN: cation transport, metabolic process, ATP biosynthetic process; LOCATED IN: plasma membrane, membrane; EXPRESSED IN: 26 plant structures; EXPRESSED DURING: 14 growth stages; CONTAINS InterPro DOMAIN/s: ATPase, P-type, ATPase-associated domain (InterPro:IPR008250), ATPase, P-type cation-transporter, N-terminal (…	-2.09616	0.00451494	19.3239	8.87666
34.2	transport.sugars	Sobic.008G111300.2	Transcript	(at3g18830 : 414.0) This gene encodes a plasma membrane-localized polyol/cyclitol/monosaccharide-H+-symporter. The symporter is able to catalyze the energy-dependent membrane passage of a wide range of linear polyols (three to six carbon backbone), of cyclic polyols (<i>myo</i>-inositol), and of numerous monosaccharides, including pyranose ring-forming and furanose ring-forming hexoses and pentos…	2.40924	0.000617773	1.99471	4.71131
34.2	transport.sugars	Sobic.003G110800.1	Transcript	(at1g54730 : 431.0) Major facilitator superfamily protein; FUNCTIONS IN: carbohydrate transmembrane transporter activity, sugar:hydrogen symporter activity; INVOLVED IN: transport, transmembrane transport; LOCATED IN: integral to membrane, membrane; EXPRESSED IN: 22 plant structures; EXPRESSED DURING: 13 growth stages; CONTAINS InterPro DOMAIN/s: Sugar transporter, conserved site (InterPro:IPR005…	2.9939	0.00449269	1.97996	5.81113
34.2	transport.sugars	Sobic.004G099300.2	Transcript	(at4g35300 : 918.0) tonoplast monosaccharide transporter2 (TMT2); CONTAINS InterPro DOMAIN/s: Sugar/inositol transporter (InterPro:IPR003663), General substrate transporter (InterPro:IPR005828), Major facilitator superfamily, general substrate transporter (InterPro:IPR016196); BEST Arabidopsis thaliana protein match is: tonoplast monosaccharide transporter3 (TAIR:AT3G51490.2). (original descripti…	3.63124	0.000627133	7.40096	26.143
34.4	transport.nitrate	Sobic.003G185100.1	Transcript	(at2g26690 : 656.0) Major facilitator superfamily protein; FUNCTIONS IN: transporter activity; INVOLVED IN: response to jasmonic acid stimulus, response to wounding; LOCATED IN: membrane; EXPRESSED IN: 22 plant structures; EXPRESSED DURING: 13 growth stages; CONTAINS InterPro DOMAIN/s: PTR2 family proton/oligopeptide symporter, conserved site (InterPro:IPR018456), Oligopeptide transporter (InterP…	5.28415	0.00211232	0.897229	4.71197
34.14	transport.unspecified cations	Sobic.002G245300.1	Transcript	(at5g47560 : 643.0) Encodes a tonoplast malate/fumarate transporter.; tonoplast dicarboxylate transporter (TDT); CONTAINS InterPro DOMAIN/s: Sodium/sulphate symporter (InterPro:IPR001898); Has 1807 Blast hits to 1807 proteins in 277 species: Archae - 0; Bacteria - 0; Metazoa - 736; Fungi - 347; Plants - 385; Viruses - 0; Other Eukaryotes - 339 (source: NCBI BLink). (original description: pacid=32…	7.66344	0.000336133	0.308178	2.32608
35.2	not assigned.unknown	Sobic.003G399600.1	Transcript	no hits & (original description: pacid=32733141 locus=Sobic.003G399600 ID=Sobic.003G399600.1.v3.1 annot-version=v3.1)	-20.6325	0.00798277	4.28473	0.180768
35.2	not assigned.unknown	Sobic.010G036000.1	Transcript	no hits & (original description: pacid=32724904 locus=Sobic.010G036000 ID=Sobic.010G036000.1.v3.1 annot-version=v3.1)	-15.3028	1.85386e-14	17.5032	1.07977
35.2	not assigned.unknown	Sobic.002G018500.1	Transcript	no hits & (original description: pacid=32765789 locus=Sobic.002G018500 ID=Sobic.002G018500.1.v3.1 annot-version=v3.1)	-13.7974	0.00273709	39.7463	2.77509
35.2	not assigned.unknown	Sobic.003G397500.1	Transcript	no hits & (original description: pacid=32733128 locus=Sobic.003G397500 ID=Sobic.003G397500.1.v3.1 annot-version=v3.1)	-12.5534	0.00175948	7.39858	0.542266
35.1	not assigned.no ontology	Sobic.001G439400.2	Transcript	(at4g38650 : 587.0) Glycosyl hydrolase family 10 protein; FUNCTIONS IN: cation binding, hydrolase activity, hydrolyzing O-glycosyl compounds, catalytic activity; INVOLVED IN: carbohydrate metabolic process; LOCATED IN: endomembrane system; CONTAINS InterPro DOMAIN/s: Glycoside hydrolase, family 10 (InterPro:IPR001000), Glycoside hydrolase, catalytic core (InterPro:IPR017853), Glycoside hydrolase,…	-10.4806	1.01843e-06	83.5882	7.66176
35.2	not assigned.unknown	Sobic.004G167700.1	Transcript	no hits & (original description: pacid=32748476 locus=Sobic.004G167700 ID=Sobic.004G167700.1.v3.1 annot-version=v3.1)	-7.09647	0.000550311	12.1716	1.62055
35.2	not assigned.unknown	Sobic.005G122500.1	Transcript	no hits & (original description: pacid=32739121 locus=Sobic.005G122500 ID=Sobic.005G122500.1.v3.1 annot-version=v3.1)	-6.87451	7.6069e-07	2.90285	0.390563
35.1	not assigned.no ontology	Sobic.004G256100.1	Transcript	(at5g55950 : 466.0) Nucleotide/sugar transporter family protein; INVOLVED IN: N-terminal protein myristoylation, transmembrane transport; LOCATED IN: membrane; EXPRESSED IN: inflorescence meristem, petal, leaf whorl, flower; EXPRESSED DURING: 4 anthesis, petal differentiation and expansion stage; CONTAINS InterPro DOMAIN/s: UAA transporter (InterPro:IPR013657), Protein of unknown function DUF250 …	-6.65846	0.00103959	2.3392	0.327256
35.2	not assigned.unknown	Sobic.002G207000.1	Transcript	no hits & (original description: pacid=32767272 locus=Sobic.002G207000 ID=Sobic.002G207000.1.v3.1 annot-version=v3.1)	-6.4475	0.000548903	5.2722	0.799703
35.2	not assigned.unknown	Sobic.002G018400.1	Transcript	(at3g50120 : 141.0) Plant protein of unknown function (DUF247); FUNCTIONS IN: molecular_function unknown; INVOLVED IN: biological_process unknown; LOCATED IN: endomembrane system; EXPRESSED IN: leaf apex, petal, leaf whorl, sepal, flower; EXPRESSED DURING: 4 anthesis, petal differentiation and expansion stage; CONTAINS InterPro DOMAIN/s: Protein of unknown function DUF247, plant (InterPro:IPR0041…	-6.38485	9.31224e-05	62.3846	9.45677
35.2	not assigned.unknown	Sobic.007G204100.1	Transcript	no hits & (original description: pacid=32750385 locus=Sobic.007G204100 ID=Sobic.007G204100.1.v3.1 annot-version=v3.1)	-6.26333	1.78068e-05	2.65321	0.400363
35.2	not assigned.unknown	Sobic.009G053300.2	Transcript	no hits & (original description: pacid=32734684 locus=Sobic.009G053300 ID=Sobic.009G053300.2.v3.1 annot-version=v3.1)	-5.97784	0.00118244	2.95013	0.462143
35.2	not assigned.unknown	Sobic.004G249900.1	Transcript	no hits & (original description: pacid=32745619 locus=Sobic.004G249900 ID=Sobic.004G249900.1.v3.1 annot-version=v3.1)	-5.52507	2.04301e-06	11.3003	1.90873
35.1	not assigned.no ontology	Sobic.008G029300.2	Transcript	(at4g36910 : 51.2) Has a cystathionine Beta-synthase domain.; LOSS OF THE TIMING OF ET AND JA BIOSYNTHESIS 2 (LEJ2); FUNCTIONS IN: molecular_function unknown; INVOLVED IN: biological_process unknown; LOCATED IN: chloroplast; EXPRESSED IN: 23 plant structures; EXPRESSED DURING: 13 growth stages; CONTAINS InterPro DOMAIN/s: Cystathionine beta-synthase, core (InterPro:IPR000644); BEST Arabidopsis th…	-5.12098	1.4348e-09	19.5403	3.67391
35.2	not assigned.unknown	Sobic.005G036000.1	Transcript	no hits & (original description: pacid=32739673 locus=Sobic.005G036000 ID=Sobic.005G036000.1.v3.1 annot-version=v3.1)	-5.11286	0.0011598	4.43094	0.816425
35.2	not assigned.unknown	Sobic.004G298700.1	Transcript	no hits & (original description: pacid=32748128 locus=Sobic.004G298700 ID=Sobic.004G298700.1.v3.1 annot-version=v3.1)	-5.05904	0.00619922	5.47202	1.04001
35.2	not assigned.unknown	Sobic.008G087500.1	Transcript	(at3g48510 : 77.4) unknown protein; BEST Arabidopsis thaliana protein match is: unknown protein (TAIR:AT5G63350.1); Has 98 Blast hits to 98 proteins in 11 species: Archae - 0; Bacteria - 0; Metazoa - 0; Fungi - 0; Plants - 98; Viruses - 0; Other Eukaryotes - 0 (source: NCBI BLink). (original description: pacid=32743504 locus=Sobic.008G087500 ID=Sobic.008G087500.1.v3.1 annot-version=v3.1)	-4.36098	0.00180932	3.54021	0.769772
35.1	not assigned.no ontology	Sobic.001G111700.1	Transcript	(at1g73480 : 353.0) alpha/beta-Hydrolases superfamily protein; FUNCTIONS IN: hydrolase activity; EXPRESSED IN: 25 plant structures; EXPRESSED DURING: 15 growth stages; BEST Arabidopsis thaliana protein match is: alpha/beta-Hydrolases superfamily protein (TAIR:AT1G18360.1); Has 6390 Blast hits to 6380 proteins in 1730 species: Archae - 36; Bacteria - 4672; Metazoa - 140; Fungi - 153; Plants - 452;…	-4.16161	1.4314e-05	4.03991	0.915987
35.2	not assigned.unknown	Sobic.006G014500.1	Transcript	no hits & (original description: pacid=32761048 locus=Sobic.006G014500 ID=Sobic.006G014500.1.v3.1 annot-version=v3.1)	-4.01065	0.00284349	31.828	7.6818
35.2	not assigned.unknown	Sobic.006G188400.1	Transcript	no hits & (original description: pacid=32760763 locus=Sobic.006G188400 ID=Sobic.006G188400.1.v3.1 annot-version=v3.1)	-3.87771	0.000304995	15.7142	3.83657
35.2	not assigned.unknown	Sobic.004G090600.1	Transcript	no hits & (original description: pacid=32747744 locus=Sobic.004G090600 ID=Sobic.004G090600.1.v3.1 annot-version=v3.1)	-3.81522	2.97715e-06	16.9707	4.33381
35.1.19	not assigned.no ontology.C2 domain-containing protein	Sobic.006G280300.1	Transcript	(at1g22610 : 994.0) C2 calcium/lipid-binding plant phosphoribosyltransferase family protein; FUNCTIONS IN: molecular_function unknown; INVOLVED IN: biological_process unknown; LOCATED IN: chloroplast; EXPRESSED IN: 22 plant structures; EXPRESSED DURING: 13 growth stages; CONTAINS InterPro DOMAIN/s: C2 membrane targeting protein (InterPro:IPR018029), C2 calcium/lipid-binding domain, CaLB (InterPro…	-3.76348	0.00933801	5.87842	1.5209
35.2	not assigned.unknown	Sobic.001G046000.1	Transcript	(at5g19855 : 205.0) Chaperonin-like RbcX protein; FUNCTIONS IN: molecular_function unknown; INVOLVED IN: biological_process unknown; LOCATED IN: chloroplast; EXPRESSED IN: 22 plant structures; EXPRESSED DURING: 13 growth stages; CONTAINS InterPro DOMAIN/s: Chaperonin-like RbcX (InterPro:IPR003435); Has 30201 Blast hits to 17322 proteins in 780 species: Archae - 12; Bacteria - 1396; Metazoa - 1733…	-3.58992	0.00010288	5.24444	1.38621
35.2	not assigned.unknown	Sobic.003G191600.1	Transcript	no hits & (original description: pacid=32732970 locus=Sobic.003G191600 ID=Sobic.003G191600.1.v3.1 annot-version=v3.1)	-3.41538	0.000615232	3.75756	1.02717
35.2	not assigned.unknown	Sobic.002G402366.1	Transcript	no hits & (original description: pacid=32770060 locus=Sobic.002G402366 ID=Sobic.002G402366.1.v3.1 annot-version=v3.1)	-3.24642	0.000440378	5.74542	1.69083
35.2	not assigned.unknown	Sobic.009G088700.1	Transcript	no hits & (original description: pacid=32737610 locus=Sobic.009G088700 ID=Sobic.009G088700.1.v3.1 annot-version=v3.1)	-3.23058	0.00318818	27.8995	8.34254
35.2	not assigned.unknown	Sobic.001G403800.3	Transcript	(at2g40316 : 224.0) FUNCTIONS IN: molecular_function unknown; EXPRESSED IN: 22 plant structures; EXPRESSED DURING: 13 growth stages; CONTAINS InterPro DOMAIN/s: Autophagy-related protein 27 (InterPro:IPR018939); Has 135 Blast hits to 135 proteins in 58 species: Archae - 0; Bacteria - 0; Metazoa - 32; Fungi - 63; Plants - 31; Viruses - 0; Other Eukaryotes - 9 (source: NCBI BLink). (original descri…	-3.13555	3.31554e-06	3.86044	1.19485
35.2	not assigned.unknown	Sobic.008G088860.1	Transcript	(at5g13140 : 90.9) Pollen Ole e 1 allergen and extensin family protein; CONTAINS InterPro DOMAIN/s: Pollen Ole e 1 allergen/extensin (InterPro:IPR006041); BEST Arabidopsis thaliana protein match is: Pollen Ole e 1 allergen and extensin family protein (TAIR:AT3G26960.1); Has 1807 Blast hits to 1807 proteins in 277 species: Archae - 0; Bacteria - 0; Metazoa - 736; Fungi - 347; Plants - 385; Viruses…	-3.06545	0.000216979	21.2848	6.68267
35.2	not assigned.unknown	Sobic.003G123600.1	Transcript	no hits & (original description: pacid=32730155 locus=Sobic.003G123600 ID=Sobic.003G123600.1.v3.1 annot-version=v3.1)	-3.05753	0.00299722	5.6762	1.78135
35.1.21	not assigned.no ontology.epsin N-terminal homology (ENTH) domain-containing protein	Sobic.007G153400.1	Transcript	(at1g25240 : 167.0) ENTH/VHS/GAT family protein; FUNCTIONS IN: phospholipid binding, clathrin binding, binding, phosphatidylinositol binding; INVOLVED IN: clathrin coat assembly; LOCATED IN: clathrin coat, mitochondrion; EXPRESSED IN: 10 plant structures; EXPRESSED DURING: L mature pollen stage, M germinated pollen stage, 4 anthesis, C globular stage, petal differentiation and expansion stage; CO…	-2.99407	0.00396063	5.44386	1.73468
35.2	not assigned.unknown	Sobic.008G127200.1	Transcript	(at3g62630 : 67.0) Protein of unknown function (DUF1645); CONTAINS InterPro DOMAIN/s: Protein of unknown function DUF1645 (InterPro:IPR012442); BEST Arabidopsis thaliana protein match is: Protein of unknown function (DUF1645) (TAIR:AT2G15760.1); Has 309 Blast hits to 289 proteins in 68 species: Archae - 3; Bacteria - 16; Metazoa - 56; Fungi - 10; Plants - 169; Viruses - 0; Other Eukaryotes - 55 (…	-2.99336	0.00352267	14.274	4.55414
35.2	not assigned.unknown	Sobic.006G237800.1	Transcript	(at1g15760 : 87.4) Sterile alpha motif (SAM) domain-containing protein; CONTAINS InterPro DOMAIN/s: Sterile alpha motif homology (InterPro:IPR010993), Sterile alpha motif, type 2 (InterPro:IPR011510); BEST Arabidopsis thaliana protein match is: Sterile alpha motif (SAM) domain-containing protein (TAIR:AT1G80520.1); Has 64 Blast hits to 64 proteins in 13 species: Archae - 0; Bacteria - 0; Metazoa …	-2.98664	0.00465549	137.324	44.5882
35.2	not assigned.unknown	Sobic.008G080900.1	Transcript	(at2g31560 : 139.0) Protein of unknown function (DUF1685); CONTAINS InterPro DOMAIN/s: Protein of unknown function DUF1685 (InterPro:IPR012881); BEST Arabidopsis thaliana protein match is: Protein of unknown function (DUF1685) (TAIR:AT1G05870.4); Has 35333 Blast hits to 34131 proteins in 2444 species: Archae - 798; Bacteria - 22429; Metazoa - 974; Fungi - 991; Plants - 531; Viruses - 0; Other Euk…	-2.8691	0.000253164	31.1143	10.3985
35.2	not assigned.unknown	Sobic.009G134450.1	Transcript	no hits & (original description: pacid=32734437 locus=Sobic.009G134450 ID=Sobic.009G134450.1.v3.1 annot-version=v3.1)	-2.84304	0.00340987	44.6341	15.0339
35.2	not assigned.unknown	Sobic.001G267200.1	Transcript	no hits & (original description: pacid=32760153 locus=Sobic.001G267200 ID=Sobic.001G267200.1.v3.1 annot-version=v3.1)	-2.81089	7.26826e-05	63.341	21.6288
35.1	not assigned.no ontology	Sobic.001G352400.1	Transcript	(at5g64170 : 73.9) dentin sialophosphoprotein-related; FUNCTIONS IN: molecular_function unknown; INVOLVED IN: biological_process unknown; LOCATED IN: cellular_component unknown; EXPRESSED IN: 17 plant structures; EXPRESSED DURING: 9 growth stages; BEST Arabidopsis thaliana protein match is: unknown protein (TAIR:AT3G54500.2); Has 181 Blast hits to 169 proteins in 40 species: Archae - 2; Bacteria …	-2.76263	0.00502878	43.6102	15.2371
35.1	not assigned.no ontology	Sobic.001G352400.2	Transcript	(at5g64170 : 73.9) dentin sialophosphoprotein-related; FUNCTIONS IN: molecular_function unknown; INVOLVED IN: biological_process unknown; LOCATED IN: cellular_component unknown; EXPRESSED IN: 17 plant structures; EXPRESSED DURING: 9 growth stages; BEST Arabidopsis thaliana protein match is: unknown protein (TAIR:AT3G54500.2); Has 181 Blast hits to 169 proteins in 40 species: Archae - 2; Bacteria …	-2.65625	0.00366617	43.4456	15.7833
35.1	not assigned.no ontology	Sobic.001G352400.3	Transcript	(at5g64170 : 73.9) dentin sialophosphoprotein-related; FUNCTIONS IN: molecular_function unknown; INVOLVED IN: biological_process unknown; LOCATED IN: cellular_component unknown; EXPRESSED IN: 17 plant structures; EXPRESSED DURING: 9 growth stages; BEST Arabidopsis thaliana protein match is: unknown protein (TAIR:AT3G54500.2); Has 181 Blast hits to 169 proteins in 40 species: Archae - 2; Bacteria …	-2.74262	0.00641554	42.5007	14.9412
35.1	not assigned.no ontology	Sobic.001G352400.4	Transcript	(at5g64170 : 73.9) dentin sialophosphoprotein-related; FUNCTIONS IN: molecular_function unknown; INVOLVED IN: biological_process unknown; LOCATED IN: cellular_component unknown; EXPRESSED IN: 17 plant structures; EXPRESSED DURING: 9 growth stages; BEST Arabidopsis thaliana protein match is: unknown protein (TAIR:AT3G54500.2); Has 181 Blast hits to 169 proteins in 40 species: Archae - 2; Bacteria …	-2.7309	0.00351025	44.5782	15.7354
35.1	not assigned.no ontology	Sobic.010G214800.1	Transcript	(at4g25830 : 53.1) Uncharacterised protein family (UPF0497); FUNCTIONS IN: molecular_function unknown; INVOLVED IN: biological_process unknown; LOCATED IN: endomembrane system; EXPRESSED IN: 22 plant structures; EXPRESSED DURING: 13 growth stages; CONTAINS InterPro DOMAIN/s: Uncharacterised protein family UPF0497, trans-membrane plant (InterPro:IPR006702), Uncharacterised protein family UPF0497, …	-2.69728	0.0027839	96.1397	34.3727
35.2	not assigned.unknown	Sobic.003G174450.1	Transcript	no hits & (original description: pacid=32730239 locus=Sobic.003G174450 ID=Sobic.003G174450.1.v3.1 annot-version=v3.1)	-2.68182	0.00236504	15.8496	5.68653
35.2	not assigned.unknown	Sobic.002G253300.1	Transcript	(at1g27290 : 52.8) unknown protein; FUNCTIONS IN: molecular_function unknown; INVOLVED IN: biological_process unknown; EXPRESSED IN: 25 plant structures; EXPRESSED DURING: 15 growth stages; Has 44 Blast hits to 44 proteins in 12 species: Archae - 0; Bacteria - 0; Metazoa - 0; Fungi - 0; Plants - 44; Viruses - 0; Other Eukaryotes - 0 (source: NCBI BLink). (original description: pacid=32768219 locu…	-2.66579	0.000854628	13.5123	4.90026
35.2	not assigned.unknown	Sobic.001G046200.4	Transcript	no hits & (original description: pacid=32753262 locus=Sobic.001G046200 ID=Sobic.001G046200.4.v3.1 annot-version=v3.1)	-2.64615	0.00420809	9.09498	3.36443
35.2	not assigned.unknown	Sobic.001G403800.2	Transcript	(at2g40316 : 224.0) FUNCTIONS IN: molecular_function unknown; EXPRESSED IN: 22 plant structures; EXPRESSED DURING: 13 growth stages; CONTAINS InterPro DOMAIN/s: Autophagy-related protein 27 (InterPro:IPR018939); Has 135 Blast hits to 135 proteins in 58 species: Archae - 0; Bacteria - 0; Metazoa - 32; Fungi - 63; Plants - 31; Viruses - 0; Other Eukaryotes - 9 (source: NCBI BLink). (original descri…	-2.57455	0.000973215	3.20936	1.18131
35.1	not assigned.no ontology	Sobic.001G426800.6	Transcript	(at1g07350 : 158.0) RNA-binding (RRM/RBD/RNP motifs) family protein; FUNCTIONS IN: RNA binding, nucleotide binding, nucleic acid binding; INVOLVED IN: RNA splicing; EXPRESSED IN: 26 plant structures; EXPRESSED DURING: 15 growth stages; CONTAINS InterPro DOMAIN/s: RNA recognition motif, RNP-1 (InterPro:IPR000504), Nucleotide-binding, alpha-beta plait (InterPro:IPR012677); BEST Arabidopsis thaliana…	-2.47674	2.44034e-06	35.3881	13.7197
35.2	not assigned.unknown	Sobic.003G375700.1	Transcript	(at1g09812 : 98.6) unknown protein; BEST Arabidopsis thaliana protein match is: unknown protein (TAIR:AT1G58007.2); Has 93 Blast hits to 93 proteins in 13 species: Archae - 0; Bacteria - 0; Metazoa - 0; Fungi - 0; Plants - 93; Viruses - 0; Other Eukaryotes - 0 (source: NCBI BLink). (original description: pacid=32728614 locus=Sobic.003G375700 ID=Sobic.003G375700.1.v3.1 annot-version=v3.1)	-2.41897	0.000323137	12.0174	4.78645
35.2	not assigned.unknown	Sobic.004G239700.1	Transcript	no hits & (original description: pacid=32747110 locus=Sobic.004G239700 ID=Sobic.004G239700.1.v3.1 annot-version=v3.1)	-2.41008	0.00963407	8.81294	3.55098
35.2	not assigned.unknown	Sobic.004G263700.1	Transcript	(at3g18050 : 73.6) unknown protein; BEST Arabidopsis thaliana protein match is: unknown protein (TAIR:AT4G28100.1); Has 67 Blast hits to 66 proteins in 12 species: Archae - 0; Bacteria - 0; Metazoa - 0; Fungi - 0; Plants - 67; Viruses - 0; Other Eukaryotes - 0 (source: NCBI BLink). (original description: pacid=32745893 locus=Sobic.004G263700 ID=Sobic.004G263700.1.v3.1 annot-version=v3.1)	-2.34073	0.00525819	35.3856	14.5967
35.2	not assigned.unknown	Sobic.004G239750.1	Transcript	no hits & (original description: pacid=32744790 locus=Sobic.004G239750 ID=Sobic.004G239750.1.v3.1 annot-version=v3.1)	-2.29432	0.000178425	15.5021	6.56471
35.1	not assigned.no ontology	Sobic.001G109400.1	Transcript	(at4g34480 : 371.0) O-Glycosyl hydrolases family 17 protein; FUNCTIONS IN: cation binding, hydrolase activity, hydrolyzing O-glycosyl compounds, catalytic activity; INVOLVED IN: carbohydrate metabolic process; LOCATED IN: endomembrane system; EXPRESSED IN: 22 plant structures; EXPRESSED DURING: 13 growth stages; CONTAINS InterPro DOMAIN/s: X8 (InterPro:IPR012946), Glycoside hydrolase, catalytic c…	-2.27592	1.83741e-05	22.1073	9.32896
35.2	not assigned.unknown	Sobic.007G202000.1	Transcript	(at2g19090 : 258.0) Protein of unknown function (DUF630 and DUF632); FUNCTIONS IN: molecular_function unknown; INVOLVED IN: N-terminal protein myristoylation; LOCATED IN: cellular_component unknown; CONTAINS InterPro DOMAIN/s: Protein of unknown function DUF630 (InterPro:IPR006868), Protein of unknown function DUF632 (InterPro:IPR006867); BEST Arabidopsis thaliana protein match is: Protein of unk…	-2.25146	0.000231892	29.1273	12.469
35.2	not assigned.unknown	Sobic.002G247100.1	Transcript	(at5g12900 : 392.0) unknown protein; FUNCTIONS IN: molecular_function unknown; INVOLVED IN: biological_process unknown; LOCATED IN: chloroplast; EXPRESSED IN: 21 plant structures; EXPRESSED DURING: 13 growth stages; BEST Arabidopsis thaliana protein match is: unknown protein (TAIR:AT1G12330.1); Has 1807 Blast hits to 1807 proteins in 277 species: Archae - 0; Bacteria - 0; Metazoa - 736; Fungi - 3…	-2.22184	0.000603286	5.62836	2.4137
35.2	not assigned.unknown	Sobic.001G403800.5	Transcript	(at2g40316 : 224.0) FUNCTIONS IN: molecular_function unknown; EXPRESSED IN: 22 plant structures; EXPRESSED DURING: 13 growth stages; CONTAINS InterPro DOMAIN/s: Autophagy-related protein 27 (InterPro:IPR018939); Has 135 Blast hits to 135 proteins in 58 species: Archae - 0; Bacteria - 0; Metazoa - 32; Fungi - 63; Plants - 31; Viruses - 0; Other Eukaryotes - 9 (source: NCBI BLink). (original descri…	-2.21919	0.00910026	4.20857	1.8116
35.1	not assigned.no ontology	Sobic.007G152000.1	Transcript	(at3g12050 : 402.0) Aha1 domain-containing protein; FUNCTIONS IN: ATPase activator activity, chaperone binding; INVOLVED IN: response to stress; LOCATED IN: cytoplasm; EXPRESSED IN: 24 plant structures; EXPRESSED DURING: 16 growth stages; CONTAINS InterPro DOMAIN/s: Activator of Hsp90 ATPase, N-terminal (InterPro:IPR015310), Activator of Hsp90 ATPase homologue 1-like (InterPro:IPR013538); Has 501…	-2.20524	0.00125632	33.2797	14.4899
35.2	not assigned.unknown	Sobic.010G201444.1	Transcript	no hits & (original description: pacid=32726775 locus=Sobic.010G201444 ID=Sobic.010G201444.1.v3.1 annot-version=v3.1)	-2.20431	0.00428918	10.8257	4.72182
35.2	not assigned.unknown	Sobic.002G251100.1	Transcript	(at1g21060 : 256.0) Protein of unknown function, DUF547; CONTAINS InterPro DOMAIN/s: Protein of unknown function DUF547 (InterPro:IPR006869); BEST Arabidopsis thaliana protein match is: Protein of unknown function, DUF547 (TAIR:AT1G76620.1). (original description: pacid=32768741 locus=Sobic.002G251100 ID=Sobic.002G251100.1.v3.1 annot-version=v3.1)	-2.09917	0.00929272	39.3528	18.0439
35.2	not assigned.unknown	Sobic.009G016800.1	Transcript	(at2g28690 : 87.4) Protein of unknown function (DUF1635); CONTAINS InterPro DOMAIN/s: Protein of unknown function DUF1635 (InterPro:IPR012862); BEST Arabidopsis thaliana protein match is: Protein of unknown function (DUF1635) (TAIR:AT5G59760.1); Has 114 Blast hits to 114 proteins in 19 species: Archae - 0; Bacteria - 0; Metazoa - 0; Fungi - 0; Plants - 102; Viruses - 0; Other Eukaryotes - 12 (sou…	-2.09083	0.000525469	10.8495	5.00417
35.1	not assigned.no ontology	Sobic.001G009600.1	Transcript	(at2g25530 : 735.0) AFG1-like ATPase family protein; FUNCTIONS IN: ATPase activity, ATP binding; INVOLVED IN: biological_process unknown; LOCATED IN: cellular_component unknown; EXPRESSED IN: 23 plant structures; EXPRESSED DURING: 14 growth stages; CONTAINS InterPro DOMAIN/s: ATPase, AFG1-like (InterPro:IPR005654); BEST Arabidopsis thaliana protein match is: AFG1-like ATPase family protein (TAIR:…	-2.08983	0.000225035	13.7083	6.32728
35.2	not assigned.unknown	Sobic.003G088700.1	Transcript	no hits & (original description: pacid=32731782 locus=Sobic.003G088700 ID=Sobic.003G088700.1.v3.1 annot-version=v3.1)	-2.07663	1.2544e-05	21.8109	10.1207
35.1	not assigned.no ontology	Sobic.001G374400.1	Transcript	(at3g06130 : 80.1) Heavy metal transport/detoxification superfamily protein ; FUNCTIONS IN: metal ion binding; INVOLVED IN: metal ion transport; EXPRESSED IN: 21 plant structures; EXPRESSED DURING: 13 growth stages; CONTAINS InterPro DOMAIN/s: Heavy metal transport/detoxification protein (InterPro:IPR006121); BEST Arabidopsis thaliana protein match is: Heavy metal transport/detoxification superfa…	-2.07334	0.00622529	13.2082	6.16353
35.2	not assigned.unknown	Sobic.001G435000.1	Transcript	(at2g45600 : 187.0) alpha/beta-Hydrolases superfamily protein; FUNCTIONS IN: hydrolase activity; INVOLVED IN: metabolic process; LOCATED IN: cellular_component unknown; EXPRESSED IN: 20 plant structures; EXPRESSED DURING: 8 growth stages; CONTAINS InterPro DOMAIN/s: Lipase, GDXG, active site (InterPro:IPR002168), Alpha/beta hydrolase fold-3 (InterPro:IPR013094); BEST Arabidopsis thaliana protein …	-2.05869	0.00981661	8.13039	3.78581
35.2	not assigned.unknown	Sobic.001G267233.1	Transcript	no hits & (original description: pacid=32752632 locus=Sobic.001G267233 ID=Sobic.001G267233.1.v3.1 annot-version=v3.1)	-2.03332	0.00701238	40.8327	19.3631
35.2	not assigned.unknown	Sobic.003G406300.1	Transcript	no hits & (original description: pacid=32732635 locus=Sobic.003G406300 ID=Sobic.003G406300.1.v3.1 annot-version=v3.1)	-2.03178	0.000780617	44.5932	21.1737
35.1	not assigned.no ontology	Sobic.001G173500.1	Transcript	(at5g38900 : 278.0) Thioredoxin superfamily protein; FUNCTIONS IN: protein disulfide oxidoreductase activity; INVOLVED IN: defense response to fungus, incompatible interaction; LOCATED IN: cellular_component unknown; EXPRESSED IN: 16 plant structures; EXPRESSED DURING: 10 growth stages; CONTAINS InterPro DOMAIN/s: DSBA oxidoreductase (InterPro:IPR001853), Thioredoxin-like fold (InterPro:IPR012336…	-2.01404	0.00449412	90.3492	43.1477
35.2	not assigned.unknown	Sobic.006G063001.1	Transcript	no hits & (original description: pacid=32762434 locus=Sobic.006G063001 ID=Sobic.006G063001.1.v3.1 annot-version=v3.1)	-2.00322	0.00615299	9.17398	4.42751
35.2	not assigned.unknown	Sobic.009G117900.1	Transcript	(at4g15563 : 101.0) unknown protein; Has 36 Blast hits to 36 proteins in 12 species: Archae - 0; Bacteria - 0; Metazoa - 0; Fungi - 0; Plants - 36; Viruses - 0; Other Eukaryotes - 0 (source: NCBI BLink). (original description: pacid=32734352 locus=Sobic.009G117900 ID=Sobic.009G117900.1.v3.1 annot-version=v3.1)	-2.00088	0.00253484	7.68407	3.67139
35.2	not assigned.unknown	Sobic.006G126400.1	Transcript	(at1g67660 : 337.0) Restriction endonuclease, type II-like superfamily protein; FUNCTIONS IN: DNA binding, nuclease activity; INVOLVED IN: biological_process unknown; EXPRESSED IN: 23 plant structures; EXPRESSED DURING: 13 growth stages; CONTAINS InterPro DOMAIN/s: YqaJ viral recombinase family (InterPro:IPR019080), Putative phage-type endonuclease (InterPro:IPR017482), Exonuclease, phage-type/Re…	2.02336	0.00233944	5.33025	10.6337
35.2	not assigned.unknown	Sobic.006G086800.1	Transcript	(at1g77122 : 244.0) Uncharacterised protein family UPF0090; CONTAINS InterPro DOMAIN/s: Uncharacterised protein family UPF0090 (InterPro:IPR003728); BEST Arabidopsis thaliana protein match is: Uncharacterised protein family UPF0090 (TAIR:AT1G69210.1); Has 3296 Blast hits to 1357 proteins in 179 species: Archae - 2; Bacteria - 148; Metazoa - 1652; Fungi - 253; Plants - 200; Viruses - 109; Other Eu…	2.0527	0.00730041	3.41534	6.82006
35.1	not assigned.no ontology	Sobic.003G034000.1	Transcript	(at5g56750 : 476.0) N-MYC downregulated-like 1 (NDL1); CONTAINS InterPro DOMAIN/s: Pollen specific protein SF21 (InterPro:IPR015511), Ndr (InterPro:IPR004142); BEST Arabidopsis thaliana protein match is: N-MYC downregulated-like 3 (TAIR:AT2G19620.1); Has 776 Blast hits to 775 proteins in 111 species: Archae - 2; Bacteria - 48; Metazoa - 563; Fungi - 0; Plants - 132; Viruses - 0; Other Eukaryotes …	2.07587	0.00797962	33.3329	65.9774
35.2	not assigned.unknown	Sobic.009G140800.1	Transcript	(at5g49820 : 597.0) EMBRYO DEFECTIVE 1879 (EMB1879); CONTAINS InterPro DOMAIN/s: Protein of unknown function DUF647 (InterPro:IPR006968); BEST Arabidopsis thaliana protein match is: Protein of unknown function, DUF647 (TAIR:AT2G31190.2); Has 30201 Blast hits to 17322 proteins in 780 species: Archae - 12; Bacteria - 1396; Metazoa - 17338; Fungi - 3422; Plants - 5037; Viruses - 0; Other Eukaryotes …	2.09339	1.5733e-06	56.842	114.413
35.1	not assigned.no ontology	Sobic.001G422100.1	Transcript	(at5g02230 : 352.0) Haloacid dehalogenase-like hydrolase (HAD) superfamily protein; FUNCTIONS IN: hydrolase activity, catalytic activity; INVOLVED IN: metabolic process; LOCATED IN: cellular_component unknown; EXPRESSED IN: 24 plant structures; EXPRESSED DURING: 15 growth stages; CONTAINS InterPro DOMAIN/s: Haloacid dehalogenase-like hydrolase (InterPro:IPR005834), Pyrimidine 5-nucleotidase (Inte…	2.35508	0.00284349	41.3793	94.1888
35.2	not assigned.unknown	Sobic.001G093600.1	Transcript	no hits & (original description: pacid=32753434 locus=Sobic.001G093600 ID=Sobic.001G093600.1.v3.1 annot-version=v3.1)	2.41802	0.00270814	3.02704	7.29506
35.1	not assigned.no ontology	Sobic.001G134500.1	Transcript	(at2g23970 : 208.0) Class I glutamine amidotransferase-like superfamily protein; FUNCTIONS IN: catalytic activity; INVOLVED IN: defense response; LOCATED IN: endomembrane system; EXPRESSED IN: 6 plant structures; EXPRESSED DURING: 4 anthesis, petal differentiation and expansion stage; CONTAINS InterPro DOMAIN/s: Glutamine amidotransferase class-I, C-terminal (InterPro:IPR000991), Glutamine amidot…	2.54931	0.000525405	16.1462	39.0387
35.1	not assigned.no ontology	Sobic.001G162200.1	Transcript	(at2g30630 : 490.0) P-loop containing nucleoside triphosphate hydrolases superfamily protein; FUNCTIONS IN: ATP binding; INVOLVED IN: cell killing; LOCATED IN: cellular_component unknown; EXPRESSED IN: petal, leaf whorl, flower, pollen tube; EXPRESSED DURING: 4 anthesis, petal differentiation and expansion stage; CONTAINS InterPro DOMAIN/s: Zeta toxin (InterPro:IPR010488); BEST Arabidopsis thalia…	2.5507	8.65143e-05	7.17695	17.9728
35.1.5	not assigned.no ontology.pentatricopeptide (PPR) repeat-containing protein	Sobic.005G142900.1	Transcript	(at3g49140 : 285.0) Pentatricopeptide repeat (PPR) superfamily protein; EXPRESSED IN: 23 plant structures; EXPRESSED DURING: 13 growth stages; BEST Arabidopsis thaliana protein match is: Pentatricopeptide repeat (PPR) superfamily protein (TAIR:AT5G24060.2); Has 70134 Blast hits to 25407 proteins in 885 species: Archae - 91; Bacteria - 11736; Metazoa - 6625; Fungi - 3698; Plants - 39243; Viruses -…	2.60969	0.00873467	2.73276	6.86194
35.2	not assigned.unknown	Sobic.007G208200.1	Transcript	no hits & (original description: pacid=32749845 locus=Sobic.007G208200 ID=Sobic.007G208200.1.v3.1 annot-version=v3.1)	2.62199	0.00236504	2.86153	6.97118
35.2	not assigned.unknown	Sobic.004G268900.1	Transcript	(at1g31720 : 78.2) Protein of unknown function (DUF1218); CONTAINS InterPro DOMAIN/s: Protein of unknown function DUF1218 (InterPro:IPR009606); BEST Arabidopsis thaliana protein match is: Protein of unknown function (DUF1218) (TAIR:AT4G19370.1); Has 139 Blast hits to 139 proteins in 15 species: Archae - 0; Bacteria - 0; Metazoa - 0; Fungi - 0; Plants - 139; Viruses - 0; Other Eukaryotes - 0 (sour…	2.63432	0.000131165	2.40366	6.12651
35.2	not assigned.unknown	Sobic.001G466800.1	Transcript	(at5g54540 : 89.4) Uncharacterised conserved protein (UCP012943); CONTAINS InterPro DOMAIN/s: Uncharacterised conserved protein UCP012943 (InterPro:IPR016606); Has 1807 Blast hits to 1807 proteins in 277 species: Archae - 0; Bacteria - 0; Metazoa - 736; Fungi - 347; Plants - 385; Viruses - 0; Other Eukaryotes - 339 (source: NCBI BLink). (original description: pacid=32756496 locus=Sobic.001G466800…	2.67326	0.00591802	1.44615	3.77875
35.2	not assigned.unknown	Sobic.002G193000.1	Transcript	(at1g17455 : 82.4) ELF4-like 4 (ELF4-L4); FUNCTIONS IN: molecular_function unknown; INVOLVED IN: biological_process unknown; LOCATED IN: cellular_component unknown; EXPRESSED IN: 21 plant structures; EXPRESSED DURING: 15 growth stages; CONTAINS InterPro DOMAIN/s: Protein of unknown function DUF1313 (InterPro:IPR009741); BEST Arabidopsis thaliana protein match is: ELF4-like 2 (TAIR:AT1G72630.1); H…	2.92751	0.000618725	1.22825	3.46561
35.2	not assigned.unknown	Sobic.005G060400.1	Transcript	no hits & (original description: pacid=32740470 locus=Sobic.005G060400 ID=Sobic.005G060400.1.v3.1 annot-version=v3.1)	3.07246	0.000268199	2.30448	7.11471
35.2	not assigned.unknown	Sobic.003G416800.1	Transcript	(at3g05410 : 280.0) Photosystem II reaction center PsbP family protein; FUNCTIONS IN: calcium ion binding; INVOLVED IN: photosynthesis; LOCATED IN: oxygen evolving complex, extrinsic to membrane; EXPRESSED IN: 21 plant structures; EXPRESSED DURING: 13 growth stages; CONTAINS InterPro DOMAIN/s: Photosystem II oxygen evolving complex protein PsbP (InterPro:IPR002683), Mog1/PsbP/DUF1795, alpha/beta/…	3.27915	0.000230081	7.53522	23.0673
35.2	not assigned.unknown	Sobic.009G028400.1	Transcript	no hits & (original description: pacid=32736663 locus=Sobic.009G028400 ID=Sobic.009G028400.1.v3.1 annot-version=v3.1)	3.88773	1.70038e-05	1.97167	7.7843
35.1	not assigned.no ontology	Sobic.006G185500.2	Transcript	(at1g63010 : 934.0) Major Facilitator Superfamily with SPX (SYG1/Pho81/XPR1) domain-containing protein; INVOLVED IN: transmembrane transport; LOCATED IN: vacuolar membrane; EXPRESSED IN: 24 plant structures; EXPRESSED DURING: 13 growth stages; CONTAINS InterPro DOMAIN/s: SPX, N-terminal (InterPro:IPR004331), Major facilitator superfamily MFS-1 (InterPro:IPR011701), Major facilitator superfamily, …	4.00567	0.000211189	2.75645	10.724
35.2	not assigned.unknown	Sobic.003G093400.1	Transcript	(at1g71110 : 387.0) unknown protein; FUNCTIONS IN: molecular_function unknown; INVOLVED IN: biological_process unknown; LOCATED IN: endomembrane system; BEST Arabidopsis thaliana protein match is: unknown protein (TAIR:AT2G12400.1); Has 173 Blast hits to 169 proteins in 21 species: Archae - 0; Bacteria - 0; Metazoa - 3; Fungi - 0; Plants - 165; Viruses - 0; Other Eukaryotes - 5 (source: NCBI BLin…	4.15213	2.42997e-05	2.75322	10.9532
35.2	not assigned.unknown	Sobic.003G293900.1	Transcript	(at4g32480 : 199.0) Protein of unknown function (DUF506) ; FUNCTIONS IN: molecular_function unknown; INVOLVED IN: biological_process unknown; LOCATED IN: cellular_component unknown; EXPRESSED IN: cultured cell; CONTAINS InterPro DOMAIN/s: Protein of unknown function DUF506, plant (InterPro:IPR006502); BEST Arabidopsis thaliana protein match is: Protein of unknown function (DUF506) (TAIR:AT2G20670…	4.1754	0.00236504	1.36119	5.573
35.1	not assigned.no ontology	Sobic.006G185500.1	Transcript	(at1g63010 : 934.0) Major Facilitator Superfamily with SPX (SYG1/Pho81/XPR1) domain-containing protein; INVOLVED IN: transmembrane transport; LOCATED IN: vacuolar membrane; EXPRESSED IN: 24 plant structures; EXPRESSED DURING: 13 growth stages; CONTAINS InterPro DOMAIN/s: SPX, N-terminal (InterPro:IPR004331), Major facilitator superfamily MFS-1 (InterPro:IPR011701), Major facilitator superfamily, …	4.26287	0.000577519	2.70854	10.9026
35.2	not assigned.unknown	Sobic.001G184900.1	Transcript	(at3g48180 : 59.7) unknown protein; BEST Arabidopsis thaliana protein match is: unknown protein (TAIR:AT1G19020.1); Has 84 Blast hits to 84 proteins in 15 species: Archae - 0; Bacteria - 0; Metazoa - 0; Fungi - 0; Plants - 84; Viruses - 0; Other Eukaryotes - 0 (source: NCBI BLink). (original description: pacid=32753558 locus=Sobic.001G184900 ID=Sobic.001G184900.1.v3.1 annot-version=v3.1)	4.686	0.000548903	1.11816	5.07659
35.2	not assigned.unknown	Sobic.002G376400.2	Transcript	no hits & (original description: pacid=32764980 locus=Sobic.002G376400 ID=Sobic.002G376400.2.v3.1 annot-version=v3.1)	6.88372	0.00286496	0.655206	4.42951
35.2	not assigned.unknown	Sobic.009G233800.1	Transcript	no hits & (original description: pacid=32737376 locus=Sobic.009G233800 ID=Sobic.009G233800.1.v3.1 annot-version=v3.1)	8.72951	2.19882e-15	3.04474	26.0378
35.2	not assigned.unknown	Sobic.001G480400.1	Transcript	(at5g42900 : 68.6) cold regulated gene 27; BEST Arabidopsis thaliana protein match is: unknown protein (TAIR:AT4G33980.1); Has 74 Blast hits to 74 proteins in 12 species: Archae - 0; Bacteria - 0; Metazoa - 0; Fungi - 0; Plants - 74; Viruses - 0; Other Eukaryotes - 0 (source: NCBI BLink). (original description: pacid=32754020 locus=Sobic.001G480400 ID=Sobic.001G480400.1.v3.1 annot-version=v3.1)	10.927	0.000187009	1.89155	20.2336
35.2	not assigned.unknown	Sobic.001G426400.1	Transcript	(at4g37300 : 103.0) maternal effect embryo arrest 59 (MEE59); Has 70 Blast hits to 70 proteins in 15 species: Archae - 0; Bacteria - 0; Metazoa - 0; Fungi - 0; Plants - 70; Viruses - 0; Other Eukaryotes - 0 (source: NCBI BLink). (original description: pacid=32758100 locus=Sobic.001G426400 ID=Sobic.001G426400.1.v3.1 annot-version=v3.1)	12.0034	7.6069e-07	2.9254	34.3713
